# Supplementary material for: The genus Amegilla (Hymenoptera, Apidae, Anthophorini) in Australia: a revision of the subgenus Asaropoda
Source: Zookeys. 2020 Feb 3;908:45–122. doi: 10.3897/zookeys.908.47375 (PMC7010838; doi:10.3897/zookeys.908.47375)
Supplement: XML Treatment for Subgenus Asaropoda [file zookeys.908.47375-treatment1.xml]

<!DOCTYPE tp:taxon-treatment
  PUBLIC "-//TaxonX//DTD Taxonomic Treatment Publishing DTD v0 20100105//EN" "tax-treatment-NSO.dtd">
<tp:taxon-treatment xmlns:tp="http://www.plazi.org/taxpub"><tp:treatment-meta><kwd-group><label>Taxon classification</label><kwd><named-content xmlns:xlink="http://www.w3.org/1999/xlink" content-type="kingdom">Animalia</named-content></kwd><kwd><named-content xmlns:xlink="http://www.w3.org/1999/xlink" content-type="order">Hymenoptera</named-content></kwd><kwd><named-content xmlns:xlink="http://www.w3.org/1999/xlink" content-type="family">Apidae</named-content></kwd></kwd-group><mixed-citation publication-type="journal"><person-group><name><surname>Leijs</surname><given-names>Remko</given-names></name><name><surname>Dorey</surname><given-names>James</given-names></name><name><surname>Hogendoorn</surname><given-names>Katja</given-names></name></person-group><article-title>The genus <italic><tp:taxon-name><tp:taxon-name-part taxon-name-part-type="genus" reg="Amegilla">Amegilla</tp:taxon-name-part></tp:taxon-name></italic> (<tp:taxon-name><tp:taxon-name-part taxon-name-part-type="order">Hymenoptera</tp:taxon-name-part></tp:taxon-name>, <tp:taxon-name><tp:taxon-name-part taxon-name-part-type="family">Apidae</tp:taxon-name-part></tp:taxon-name>, <tp:taxon-name><tp:taxon-name-part taxon-name-part-type="tribe">Anthophorini</tp:taxon-name-part></tp:taxon-name>) in Australia: a revision of the subgenus <italic><tp:taxon-name><tp:taxon-name-part taxon-name-part-type="genus" reg="Amegilla"/><tp:taxon-name-part taxon-name-part-type="subgenus" reg="Asaropoda">Asaropoda</tp:taxon-name-part></tp:taxon-name></italic></article-title><source>Zookeys</source><day>03</day><month>2</month><year>2020</year><volume>908</volume><fpage>45</fpage><lpage>122</lpage><pub-id pub-id-type="doi">10.3897/zookeys.908.47375</pub-id></mixed-citation></tp:treatment-meta><tp:nomenclature><tp:taxon-name><object-id xmlns:xlink="http://www.w3.org/1999/xlink" content-type="arpha" xlink:type="simple">37DB8DEF-3065-56A5-A35F-AA6BDCFBB7C1</object-id>
            <tp:taxon-name-part taxon-name-part-type="infraspecific-rank">Subgenus</tp:taxon-name-part>
            <tp:taxon-name-part taxon-name-part-type="subgenus" reg="Asaropoda">Asaropoda</tp:taxon-name-part>
          </tp:taxon-name><tp:taxon-authority>Cockerell, 1926</tp:taxon-authority><tp:nomenclature-citation-list><tp:nomenclature-citation><tp:taxon-name>
                <tp:taxon-name-part taxon-name-part-type="genus" reg="Asaropoda">Asaropoda</tp:taxon-name-part>
              </tp:taxon-name><comment>Cockerell, 1926: 216.</comment></tp:nomenclature-citation></tp:nomenclature-citation-list></tp:nomenclature><tp:treatment-sec sec-type="material" id="SECID0ET3AG"><title>Type.</title><p><italic><tp:taxon-name><tp:taxon-name-part taxon-name-part-type="genus" reg="Saropoda">Saropoda</tp:taxon-name-part> <tp:taxon-name-part taxon-name-part-type="species" reg="bombiformis">bombiformis</tp:taxon-name-part></tp:taxon-name></italic> Smith, 1854 (original designation).</p></tp:treatment-sec><tp:treatment-sec sec-type="diagnosis" id="SECID0EE4AG"><title>Diagnosis.</title><p>The diagnosis for this subgenus as given by <xref ref-type="bibr" rid="B9">Brooks (1988)</xref> was largely based on the type species of the subgenus, <italic><tp:taxon-name><tp:taxon-name-part taxon-name-part-type="genus" reg="Amegilla">A.</tp:taxon-name-part> <tp:taxon-name-part taxon-name-part-type="species" reg="bombiformis">bombiformis</tp:taxon-name-part></tp:taxon-name></italic>, but is revised to include species that he did not examine at the time, as well as the new species discovered here. The inclusion of these species extends the morphological variety in this subgenus.</p><p>In the following text, the main subgeneric diagnostic characters are in bold: <bold>body length 12–24 mm; forewing length 8–18 mm; hairs absent in third submarginal cell and second medial cell</bold>; hairs absent in first medial cell with the exception of <italic><tp:taxon-name><tp:taxon-name-part taxon-name-part-type="genus" reg="Amegilla">A.</tp:taxon-name-part> <tp:taxon-name-part taxon-name-part-type="species" reg="albiclypeata">albiclypeata</tp:taxon-name-part></tp:taxon-name></italic> and <italic><tp:taxon-name><tp:taxon-name-part taxon-name-part-type="genus" reg="Amegilla">A.</tp:taxon-name-part> <tp:taxon-name-part taxon-name-part-type="species" reg="youngi">youngi</tp:taxon-name-part></tp:taxon-name></italic> which have a few short hairs, and <italic><tp:taxon-name><tp:taxon-name-part taxon-name-part-type="genus" reg="Amegilla">A.</tp:taxon-name-part> <tp:taxon-name-part taxon-name-part-type="species" reg="nitidiventris">nitidiventris</tp:taxon-name-part></tp:taxon-name></italic> which has more than ten hairs; hairs absent in the second submarginal cell with the exception of <italic><tp:taxon-name><tp:taxon-name-part taxon-name-part-type="genus" reg="Amegilla">A.</tp:taxon-name-part> <tp:taxon-name-part taxon-name-part-type="species" reg="albiceps">albiceps</tp:taxon-name-part></tp:taxon-name></italic>, <italic><tp:taxon-name><tp:taxon-name-part taxon-name-part-type="genus" reg="Amegilla">A.</tp:taxon-name-part> <tp:taxon-name-part taxon-name-part-type="species" reg="aurantia">aurantia</tp:taxon-name-part></tp:taxon-name></italic>, <italic><tp:taxon-name><tp:taxon-name-part taxon-name-part-type="genus" reg="Amegilla">A.</tp:taxon-name-part> <tp:taxon-name-part taxon-name-part-type="species" reg="frogatti">frogatti</tp:taxon-name-part></tp:taxon-name></italic>, and <italic><tp:taxon-name><tp:taxon-name-part taxon-name-part-type="genus" reg="Amegilla">A.</tp:taxon-name-part> <tp:taxon-name-part taxon-name-part-type="species" reg="rhodoscymna">rhodoscymna</tp:taxon-name-part></tp:taxon-name></italic> which have less than ten hairs, and <italic><tp:taxon-name><tp:taxon-name-part taxon-name-part-type="genus" reg="Amegilla">A.</tp:taxon-name-part> <tp:taxon-name-part taxon-name-part-type="species" reg="crenata">crenata</tp:taxon-name-part></tp:taxon-name></italic>, <italic><tp:taxon-name><tp:taxon-name-part taxon-name-part-type="genus" reg="Amegilla">A.</tp:taxon-name-part> <tp:taxon-name-part taxon-name-part-type="species" reg="preissi">preissi</tp:taxon-name-part></tp:taxon-name></italic>, and <italic><tp:taxon-name><tp:taxon-name-part taxon-name-part-type="genus" reg="Amegilla">A.</tp:taxon-name-part> <tp:taxon-name-part taxon-name-part-type="species" reg="albiclypeata">albiclypeata</tp:taxon-name-part></tp:taxon-name></italic> which have 10–20 hairs; the pubescence of the majority of the species is orange, brown or grey, occasionally with black hairs anteriorly on T2 or following segments; however, there are two species groups with an aberrant pattern colouration of pubescence: the <italic><tp:taxon-name><tp:taxon-name-part taxon-name-part-type="genus" reg="Amegilla"/><tp:taxon-name-part taxon-name-part-type="species" reg="houstoni">houstoni</tp:taxon-name-part></tp:taxon-name></italic>-group (<italic><tp:taxon-name><tp:taxon-name-part taxon-name-part-type="genus" reg="Amegilla">A.</tp:taxon-name-part> <tp:taxon-name-part taxon-name-part-type="species" reg="houstoni">houstoni</tp:taxon-name-part></tp:taxon-name></italic>, <italic><tp:taxon-name><tp:taxon-name-part taxon-name-part-type="genus" reg="Amegilla">A.</tp:taxon-name-part> <tp:taxon-name-part taxon-name-part-type="species" reg="epaphrodita">epaphrodita</tp:taxon-name-part></tp:taxon-name></italic>, <italic><tp:taxon-name><tp:taxon-name-part taxon-name-part-type="genus" reg="Amegilla">A.</tp:taxon-name-part> <tp:taxon-name-part taxon-name-part-type="species" reg="xylocopoides">xylocopoides</tp:taxon-name-part></tp:taxon-name></italic>), which has an orange to yellow mesosomal pubescence, and predominantly black metasomal pubescence, and the <italic><tp:taxon-name><tp:taxon-name-part taxon-name-part-type="genus" reg="Amegilla"/><tp:taxon-name-part taxon-name-part-type="species" reg="youngi">youngi</tp:taxon-name-part></tp:taxon-name></italic>-group (<italic><tp:taxon-name><tp:taxon-name-part taxon-name-part-type="genus" reg="Amegilla">A.</tp:taxon-name-part> <tp:taxon-name-part taxon-name-part-type="species" reg="nitidiventris">nitidiventris</tp:taxon-name-part></tp:taxon-name></italic> and <italic><tp:taxon-name><tp:taxon-name-part taxon-name-part-type="genus" reg="Amegilla">A.</tp:taxon-name-part> <tp:taxon-name-part taxon-name-part-type="species" reg="youngi">youngi</tp:taxon-name-part></tp:taxon-name></italic>), which has brown mesosomal and black metasomal pubescence, with white to orange hairbands on the posterior margins. Colour dimorphism between the sexes is weak, apart from in <italic><tp:taxon-name><tp:taxon-name-part taxon-name-part-type="genus" reg="Amegilla">A.</tp:taxon-name-part> <tp:taxon-name-part taxon-name-part-type="species" reg="dawsoni">dawsoni</tp:taxon-name-part></tp:taxon-name></italic>, where females have white to grey, and males brown mesosomal pubescence; maxiliary palpus with five segments; <bold>apical margins of male metasomal sterna modified, with emarginations that vary in size and depth and are diagnostic at the species level</bold>; S4 (and occasionally S3) bent medially; <bold>the shape and size of the thick brush of stiff setae on S4 of males is diagnostic at the species level</bold>; posterior margins of S5 and S6 emarginate medially of which its width, depth, size and shape is diagnostic at the species level; S6 medially with one or two patches of hair; S7 usually with slender neck, with the exception of <italic><tp:taxon-name><tp:taxon-name-part taxon-name-part-type="genus" reg="Amegilla">A.</tp:taxon-name-part> <tp:taxon-name-part taxon-name-part-type="species" reg="scoparia">scoparia</tp:taxon-name-part></tp:taxon-name></italic> and <italic><tp:taxon-name><tp:taxon-name-part taxon-name-part-type="genus" reg="Amegilla">A.</tp:taxon-name-part> <tp:taxon-name-part taxon-name-part-type="species" reg="frogatti">frogatti</tp:taxon-name-part></tp:taxon-name></italic> where the neck is robust; S7 apical margin of head among species variable in shape; S8 apically narrowed and usually emarginate; apex of gonocoxite of male bearing one or two gonostyli of which number, size and shape are diagnostic at the species level; gonostyli with setae of variable length and densities; penis valves laterally rounded, drawn into rounded lobes, or with angular lobes; <bold>S6 of females medially with raised area which varies</bold> from inconspicuous roughened, broadly parabolic with well-defined rim, slender spine, to almost a pygidium like structure.</p><p>We now recognise 21 species in <tp:taxon-name><tp:taxon-name-part taxon-name-part-type="genus" reg="Amegilla">Amegilla</tp:taxon-name-part> (<tp:taxon-name-part taxon-name-part-type="subgenus" reg="Asaropoda">Asaropoda</tp:taxon-name-part>)</tp:taxon-name>.</p><sec sec-type="Identification key to the Australian subgenera of Amegilla" id="SECID0EKFBG"><title>Identification key to the Australian subgenera of <italic><tp:taxon-name><tp:taxon-name-part taxon-name-part-type="genus" reg="Amegilla">Amegilla</tp:taxon-name-part></tp:taxon-name></italic></title><table-wrap content-type="key" position="anchor" orientation="portrait"><table id="TID0E2PAE" rules="all"><tbody><tr><td rowspan="1" colspan="1">1</td><td rowspan="1" colspan="1">Forewing: hairs absent in 3<sup>rd</sup> submarginal cell and 2<sup>nd</sup> medial cell, usually also in 2<sup>nd</sup> submarginal cell and 1<sup>st</sup> medial cell; S4 in males with a rounded, triangular or elongated brush of dense usually forward-directed bristles, S6 of females medially with raised area which varies among species from inconspicuously roughened, broadly parabolic with well-defined rim and slender spine, to almost a pygidium like structure</td><td rowspan="1" colspan="1">
                      <bold>subgenus <tp:taxon-name><tp:taxon-name-part taxon-name-part-type="subgenus" reg="Asaropoda">Asaropoda</tp:taxon-name-part></tp:taxon-name></bold>
                    </td></tr><tr><td rowspan="1" colspan="1">–</td><td rowspan="1" colspan="1">Forewing: hairs present in in 3<sup>rd</sup> submarginal cell, 2<sup>nd</sup> medial cell and most other cells; S4 in males and S6 in females not modified as described above</td><td rowspan="1" colspan="1">
                      <bold>2</bold>
                    </td></tr><tr><td rowspan="1" colspan="1">2</td><td rowspan="1" colspan="1">Female: Integument of paraclypeal areas black; fore and mid femora and tibiae with iridescent blue-green hairs, male: S6 gently convex; apex S7 broadly triangular</td><td rowspan="1" colspan="1">
                      <bold>subgenus <tp:taxon-name><tp:taxon-name-part taxon-name-part-type="subgenus" reg="Asaropoda"/><tp:taxon-name-part taxon-name-part-type="subgenus" reg="Notomegilla">Notomegilla</tp:taxon-name-part></tp:taxon-name></bold>
                    </td></tr><tr><td rowspan="1" colspan="1">–</td><td rowspan="1" colspan="1">Female: Integument of paraclypeal areas partly yellow, white or ivory; hair on fore and mid legs never iridescent, male: S6 with broad depressions either side of midline; apex S7 ovate</td><td rowspan="1" colspan="1">
                      <bold>subgenus <tp:taxon-name><tp:taxon-name-part taxon-name-part-type="subgenus" reg="Asaropoda"/><tp:taxon-name-part taxon-name-part-type="subgenus" reg="Zonamegilla">Zonamegilla</tp:taxon-name-part></tp:taxon-name></bold>
                    </td></tr></tbody></table></table-wrap></sec><sec sec-type="Identification key to the 21 species of Amegilla (Asaropoda)" id="SECID0EXIBG"><title>Identification key to the 21 species of <tp:taxon-name><tp:taxon-name-part taxon-name-part-type="genus" reg="Amegilla">Amegilla</tp:taxon-name-part> (<tp:taxon-name-part taxon-name-part-type="subgenus" reg="Asaropoda">Asaropoda</tp:taxon-name-part>)</tp:taxon-name></title><table-wrap content-type="key" position="anchor" orientation="portrait"><table id="TID0EXTAE" rules="all"><tbody><tr><td rowspan="1" colspan="1">1</td><td rowspan="1" colspan="1">Female: Body size large (&gt; 19 mm), pubescence on head and mesosoma white, metasomal integument predominantly dark red (Fig. <xref ref-type="fig" rid="F10">10J, K</xref>). Male: S4 apicomedially with two small adjacent patches of anteriorly directed, black bristles (Fig. <xref ref-type="fig" rid="F10">10C</xref>), S5 with parabolically shaped emargination (Fig. <xref ref-type="fig" rid="F10">10C</xref>)</td><td rowspan="1" colspan="1">
                      <bold><italic><tp:taxon-name><tp:taxon-name-part taxon-name-part-type="genus" reg="Amegilla">A.</tp:taxon-name-part> <tp:taxon-name-part taxon-name-part-type="species" reg="dawsoni">dawsoni</tp:taxon-name-part></tp:taxon-name></italic></bold>
                    </td></tr><tr><td rowspan="1" colspan="1">–</td><td rowspan="1" colspan="1">Not with above combination of characters (20 spp.)</td><td rowspan="1" colspan="1">
                      <bold>2</bold>
                    </td></tr><tr><td rowspan="1" colspan="1">2</td><td rowspan="1" colspan="1">Metasomal pubescence predominantly black, some species with light coloured posterior bands of white pubescence on terminal terga (5 spp.)</td><td rowspan="1" colspan="1">
                      <bold>3</bold>
                    </td></tr><tr><td rowspan="1" colspan="1">–</td><td rowspan="1" colspan="1">Metasomal pubescence predominantly orange, brown or grey, with or without an anterior band of black pubescence on T2 (15 spp.)</td><td rowspan="1" colspan="1">
                      <bold>7</bold>
                    </td></tr><tr><td rowspan="1" colspan="1">3</td><td rowspan="1" colspan="1">Light coloured posterior bands present on all terga (Figs <xref ref-type="fig" rid="F15">15</xref>, <xref ref-type="fig" rid="F17">17</xref>, <xref ref-type="fig" rid="F22">22</xref>) (3 spp.)</td><td rowspan="1" colspan="1">
                      <bold>4</bold>
                    </td></tr><tr><td rowspan="1" colspan="1">–</td><td rowspan="1" colspan="1">Light coloured posterior bands lacking, or only on last 1-3 terminal terga (Figs <xref ref-type="fig" rid="F21">21</xref>, <xref ref-type="fig" rid="F11">11</xref>) (2 spp.)</td><td rowspan="1" colspan="1">
                      <bold>6</bold>
                    </td></tr><tr><td rowspan="1" colspan="1">4</td><td rowspan="1" colspan="1">Female: T1 with thin, faint white posterior band, T2-4 with well-developed white posterior hair bands (Fig. <xref ref-type="fig" rid="F15">15</xref>). Male unknown</td><td rowspan="1" colspan="1">
                      <bold><italic><tp:taxon-name><tp:taxon-name-part taxon-name-part-type="genus" reg="Amegilla">A.</tp:taxon-name-part> <tp:taxon-name-part taxon-name-part-type="species" reg="houstoni">houstoni</tp:taxon-name-part></tp:taxon-name></italic></bold>
                    </td></tr><tr><td rowspan="1" colspan="1">–</td><td rowspan="1" colspan="1">All terga with well-developed posterior hair bands. Hair bands on T1-2 orange (2 spp.)</td><td rowspan="1" colspan="1">
                      <bold>5</bold>
                    </td></tr><tr><td rowspan="1" colspan="1">5</td><td rowspan="1" colspan="1">Female: clypeus ivory with two large black marks, which are sometimes combined at the top, scape black. Male: S4 with two adjacent small patches of downward-directed bristles on apicomedial margin and two large comma-shaped patches of bristles on S5 (Fig. <xref ref-type="fig" rid="F17">17C</xref>)</td><td rowspan="1" colspan="1"><bold><italic><tp:taxon-name><tp:taxon-name-part taxon-name-part-type="genus" reg="Amegilla">A.</tp:taxon-name-part> <tp:taxon-name-part taxon-name-part-type="species" reg="nitidiventris">nitidiventris</tp:taxon-name-part></tp:taxon-name></italic> sp. nov</bold>.</td></tr><tr><td rowspan="1" colspan="1">–</td><td rowspan="1" colspan="1">Female: clypeus with two small brown marks, scape with pale yellow mark (Fig. <xref ref-type="fig" rid="F22">22C</xref>). Male unknown</td><td rowspan="1" colspan="1">
                      <bold><italic><tp:taxon-name><tp:taxon-name-part taxon-name-part-type="genus" reg="Amegilla">A.</tp:taxon-name-part> <tp:taxon-name-part taxon-name-part-type="species" reg="youngi">youngi</tp:taxon-name-part></tp:taxon-name></italic> sp. nov.</bold>
                    </td></tr><tr><td rowspan="1" colspan="1">6</td><td rowspan="1" colspan="1">Metasomal pubescence entirely black (Fig. <xref ref-type="fig" rid="F21">21B, K</xref>)</td><td rowspan="1" colspan="1">
                      <bold><italic><tp:taxon-name><tp:taxon-name-part taxon-name-part-type="genus" reg="Amegilla">A.</tp:taxon-name-part> <tp:taxon-name-part taxon-name-part-type="species" reg="xylocopoides">xylocopoides</tp:taxon-name-part></tp:taxon-name></italic> sp. nov.</bold>
                    </td></tr><tr><td rowspan="1" colspan="1">–</td><td rowspan="1" colspan="1">T4-5 (female), T5-6 (male) with predominantly white hairs (Fig. <xref ref-type="fig" rid="F11">11B, K</xref>)</td><td rowspan="1" colspan="1">
                      <bold><italic><tp:taxon-name><tp:taxon-name-part taxon-name-part-type="genus" reg="Amegilla">A.</tp:taxon-name-part> <tp:taxon-name-part taxon-name-part-type="species" reg="epaphrodita">epaphrodita</tp:taxon-name-part></tp:taxon-name></italic></bold>
                    </td></tr><tr><td rowspan="1" colspan="1">7</td><td rowspan="1" colspan="1">Male</td><td rowspan="1" colspan="1">
                      <bold>8</bold>
                    </td></tr><tr><td rowspan="1" colspan="1">–</td><td rowspan="1" colspan="1">Female</td><td rowspan="1" colspan="1">
                      <bold>21</bold>
                    </td></tr><tr><td rowspan="1" colspan="1">8</td><td rowspan="1" colspan="1">Both S3 and S4 medially with round patch of bristles, the patch on S3 smaller than on S4 (Figs <xref ref-type="fig" rid="F5">5C</xref>, <xref ref-type="fig" rid="F9">9C</xref>, <xref ref-type="fig" rid="F19">19C</xref>) (3 spp.)</td><td rowspan="1" colspan="1">
                      <bold>9</bold>
                    </td></tr><tr><td rowspan="1" colspan="1">–</td><td rowspan="1" colspan="1">Only S4 with median patch of bristles of varying size and shape (Figs <xref ref-type="fig" rid="F7">7C</xref>, <xref ref-type="fig" rid="F8">8C</xref>, <xref ref-type="fig" rid="F20">20C</xref>) (12 spp.)</td><td rowspan="1" colspan="1">
                      <bold>11</bold>
                    </td></tr><tr><td rowspan="1" colspan="1">9</td><td rowspan="1" colspan="1">S2-4 without apicomedial emarginations; S5 apicomedial area deeply emarginated, emargination deeper than wide and almost parallel to body axis (Figs <xref ref-type="fig" rid="F9">9C</xref>, <xref ref-type="fig" rid="F19">19C</xref>) (2 spp.)</td><td rowspan="1" colspan="1">
                      <bold>10</bold>
                    </td></tr><tr><td rowspan="1" colspan="1">–</td><td rowspan="1" colspan="1">S2-4 with distinct apicomedial emarginations (Fig. <xref ref-type="fig" rid="F5">5C</xref>); apicomedial emargination on S5 wider than deep, not parallel to body axis</td><td rowspan="1" colspan="1">
                      <bold><italic><tp:taxon-name><tp:taxon-name-part taxon-name-part-type="genus" reg="Amegilla">A.</tp:taxon-name-part> <tp:taxon-name-part taxon-name-part-type="species" reg="aurantia">aurantia</tp:taxon-name-part></tp:taxon-name></italic> sp. nov.</bold>
                    </td></tr><tr><td rowspan="1" colspan="1">10</td><td rowspan="1" colspan="1">Apicomedial emargination on S5 parallel-sided, slightly deeper than wide (Fig. <xref ref-type="fig" rid="F19">19C</xref>)</td><td rowspan="1" colspan="1">
                      <bold><italic><tp:taxon-name><tp:taxon-name-part taxon-name-part-type="genus" reg="Amegilla">A.</tp:taxon-name-part> <tp:taxon-name-part taxon-name-part-type="species" reg="rhodoscymna">rhodoscymna</tp:taxon-name-part></tp:taxon-name></italic></bold>
                    </td></tr><tr><td rowspan="1" colspan="1">–</td><td rowspan="1" colspan="1">Apicomedial emargination on S5 more than twice as deep as wide (Fig. <xref ref-type="fig" rid="F9">9C</xref>)</td><td rowspan="1" colspan="1">
                      <bold><italic><tp:taxon-name><tp:taxon-name-part taxon-name-part-type="genus" reg="Amegilla">A.</tp:taxon-name-part> <tp:taxon-name-part taxon-name-part-type="species" reg="crenata">crenata</tp:taxon-name-part></tp:taxon-name></italic> sp. nov.</bold>
                    </td></tr><tr><td rowspan="1" colspan="1">11</td><td rowspan="1" colspan="1">S4 shape of patch of bristles round (Figs <xref ref-type="fig" rid="F8">8C</xref>, <xref ref-type="fig" rid="F13">13C</xref>, <xref ref-type="fig" rid="F16">16C</xref>) (3 spp.)</td><td rowspan="1" colspan="1">
                      <bold>12</bold>
                    </td></tr><tr><td rowspan="1" colspan="1">–</td><td rowspan="1" colspan="1">S4 shape of patch of bristles triangular or bell-shaped (Figs <xref ref-type="fig" rid="F2">2C</xref>, <xref ref-type="fig" rid="F4">4C</xref>, <xref ref-type="fig" rid="F7">7C</xref>, <xref ref-type="fig" rid="F14">14C</xref>) (4 spp.)</td><td rowspan="1" colspan="1">
                      <bold>14</bold>
                    </td></tr><tr><td rowspan="1" colspan="1">–</td><td rowspan="1" colspan="1">S4 shape of patch of bristles elongated (Figs <xref ref-type="fig" rid="F3">3C</xref>, <xref ref-type="fig" rid="F18">18C</xref>, <xref ref-type="fig" rid="F20">20C</xref>) (5 spp.)</td><td rowspan="1" colspan="1">
                      <bold>17</bold>
                    </td></tr><tr><td rowspan="1" colspan="1">12</td><td rowspan="1" colspan="1">S4 patch of bristles relatively large, circa 1/7 of width of sternum (Figs <xref ref-type="fig" rid="F13">13C</xref>, <xref ref-type="fig" rid="F16">16C</xref>), pubescence around apicomedial area of S5 strongly branched (2 spp.)</td><td rowspan="1" colspan="1">
                      <bold>13</bold>
                    </td></tr><tr><td rowspan="1" colspan="1">–</td><td rowspan="1" colspan="1">S4 patch of bristles small, less than 1/10 of width of sternum (Fig. <xref ref-type="fig" rid="F8">8C</xref>), pubescence around apicomedial area of S5 almost simple, only occasionally with side branches</td><td rowspan="1" colspan="1">
                      <bold><italic><tp:taxon-name><tp:taxon-name-part taxon-name-part-type="genus" reg="Amegilla">A.</tp:taxon-name-part> <tp:taxon-name-part taxon-name-part-type="species" reg="calva">calva</tp:taxon-name-part></tp:taxon-name></italic></bold>
                    </td></tr><tr><td rowspan="1" colspan="1">13</td><td rowspan="1" colspan="1">Face marks pale yellow, scape brown (Fig. <xref ref-type="fig" rid="F16">16D</xref>), inner gonostylus very small (Fig. <xref ref-type="fig" rid="F16">16G, H</xref>)</td><td rowspan="1" colspan="1">
                      <bold><italic><tp:taxon-name><tp:taxon-name-part taxon-name-part-type="genus" reg="Amegilla">A.</tp:taxon-name-part> <tp:taxon-name-part taxon-name-part-type="species" reg="incognita">incognita</tp:taxon-name-part></tp:taxon-name></italic> sp. nov.</bold>
                    </td></tr><tr><td rowspan="1" colspan="1">–</td><td rowspan="1" colspan="1">Face marks ivory, underside of scape with ivory mark (Fig. <xref ref-type="fig" rid="F13">13D</xref>), inner gonostylus well developed, almost as long as outer gonostylus, club-shaped (Fig. <xref ref-type="fig" rid="F13">13G, H</xref>) .</td><td rowspan="1" colspan="1">
                      <bold><italic><tp:taxon-name><tp:taxon-name-part taxon-name-part-type="genus" reg="Amegilla">A.</tp:taxon-name-part> <tp:taxon-name-part taxon-name-part-type="species" reg="frogatti">frogatti</tp:taxon-name-part></tp:taxon-name></italic></bold>
                    </td></tr><tr><td rowspan="1" colspan="1">14</td><td rowspan="1" colspan="1">S4 patch of bristles small, circa 1/5 of width of sternum (Fig. <xref ref-type="fig" rid="F7">7C</xref>), S5 apicomedial area with large triangular emargination (Fig. <xref ref-type="fig" rid="F7">7C</xref>), the area with sparse to openly placed branched hairs, lateral corners of S5 rounded</td><td rowspan="1" colspan="1">
                      <bold><italic><tp:taxon-name><tp:taxon-name-part taxon-name-part-type="genus" reg="Amegilla">A.</tp:taxon-name-part> <tp:taxon-name-part taxon-name-part-type="species" reg="bombiformis">bombiformis</tp:taxon-name-part></tp:taxon-name></italic></bold>
                    </td></tr><tr><td rowspan="1" colspan="1">–</td><td rowspan="1" colspan="1">S4 patch of bristles larger, S5 apicomedial emargination shallow (Figs <xref ref-type="fig" rid="F2">2C</xref>, <xref ref-type="fig" rid="F4">4C</xref>, <xref ref-type="fig" rid="F14">14C</xref>), densely covered in branched hairs, lateral corners of S5 with pointed lobe (3 spp.)</td><td rowspan="1" colspan="1">
                      <bold>15</bold>
                    </td></tr><tr><td rowspan="1" colspan="1">15</td><td rowspan="1" colspan="1">S4 patch of bristles large, circa 1/3 of width of sternum, bristles brown (Fig. <xref ref-type="fig" rid="F4">4C</xref>)</td><td rowspan="1" colspan="1">
                      <bold><italic><tp:taxon-name><tp:taxon-name-part taxon-name-part-type="genus" reg="Amegilla">A.</tp:taxon-name-part> <tp:taxon-name-part taxon-name-part-type="species" reg="albigenella">albigenella</tp:taxon-name-part></tp:taxon-name></italic></bold>
                    </td></tr><tr><td rowspan="1" colspan="1">–</td><td rowspan="1" colspan="1">S4 patch of bristles less than 1/3 of width of sternum, bristles black (2 spp.)</td><td rowspan="1" colspan="1">
                      <bold>16</bold>
                    </td></tr><tr><td rowspan="1" colspan="1">16</td><td rowspan="1" colspan="1">S4 patch of bristles triangular (Fig. <xref ref-type="fig" rid="F2">2C</xref>), legs on outer surface with orange pubescence.</td><td rowspan="1" colspan="1">
                      <bold><italic><tp:taxon-name><tp:taxon-name-part taxon-name-part-type="genus" reg="Amegilla">A.</tp:taxon-name-part> <tp:taxon-name-part taxon-name-part-type="species" reg="albiceps">albiceps</tp:taxon-name-part></tp:taxon-name></italic></bold>
                    </td></tr><tr><td rowspan="1" colspan="1">–</td><td rowspan="1" colspan="1">S4 patch of bristles bell-shaped (Fig. <xref ref-type="fig" rid="F14">14C</xref>), legs on outer surface with white pubescence</td><td rowspan="1" colspan="1">
                      <bold><italic><tp:taxon-name><tp:taxon-name-part taxon-name-part-type="genus" reg="Amegilla">A.</tp:taxon-name-part> <tp:taxon-name-part taxon-name-part-type="species" reg="griseocincta">griseocincta</tp:taxon-name-part></tp:taxon-name></italic> sp. nov.</bold>
                    </td></tr><tr><td rowspan="1" colspan="1">17</td><td rowspan="1" colspan="1">S4 patch of black bristles broad and circa 1/2-2/3 of sternum width (Fig. <xref ref-type="fig" rid="F20">20C</xref>), S6 apicomedial area with conspicuous fimbria of black and orange fringed hairs, T2 anteriorly with area of black hairs as wide as marginal zone</td><td rowspan="1" colspan="1">
                      <bold><italic><tp:taxon-name><tp:taxon-name-part taxon-name-part-type="genus" reg="Amegilla">A.</tp:taxon-name-part> <tp:taxon-name-part taxon-name-part-type="species" reg="scoparia">scoparia</tp:taxon-name-part></tp:taxon-name></italic> sp. nov.</bold>
                    </td></tr><tr><td rowspan="1" colspan="1">–</td><td rowspan="1" colspan="1">S4 patch of pale bristles narrow, circa 1/3 of width of sternum, S6 apicomedial area without conspicuous fimbria of black and orange-fringed hairs, T2 anteriorly with area of black hairs much narrower than marginal zone, or without black hairs (4 spp.)</td><td rowspan="1" colspan="1">
                      <bold>18</bold>
                    </td></tr><tr><td rowspan="1" colspan="1">18</td><td rowspan="1" colspan="1">Face marks ivory/white, elongated patch of bristles on S4 black (Fig. <xref ref-type="fig" rid="F3">3C</xref>)</td><td rowspan="1" colspan="1">
                      <bold><italic><tp:taxon-name><tp:taxon-name-part taxon-name-part-type="genus" reg="Amegilla">A.</tp:taxon-name-part> <tp:taxon-name-part taxon-name-part-type="species" reg="albiclypeata">albiclypeata</tp:taxon-name-part></tp:taxon-name></italic> sp. nov.</bold>
                    </td></tr><tr><td rowspan="1" colspan="1">–</td><td rowspan="1" colspan="1">Face marks pale to bright yellow, patch of bristles on S4 dark or light brown (3 spp.)</td><td rowspan="1" colspan="1">
                      <bold>19</bold>
                    </td></tr><tr><td rowspan="1" colspan="1">19</td><td rowspan="1" colspan="1">T2 anteriorly without dark hairs, S5 apicomedial emargination circa 6 × as wide as deep, (Fig. <xref ref-type="fig" rid="F6">6C</xref>)</td><td rowspan="1" colspan="1">
                      <bold><italic><tp:taxon-name><tp:taxon-name-part taxon-name-part-type="genus" reg="Amegilla">A.</tp:taxon-name-part> <tp:taxon-name-part taxon-name-part-type="species" reg="batleyi">batleyi</tp:taxon-name-part></tp:taxon-name></italic> sp. nov.</bold>
                    </td></tr><tr><td rowspan="1" colspan="1">–</td><td rowspan="1" colspan="1">T2 anteriorly with entire narrow band of dark hairs, S5 apicomedial emargination less than 4 × as wide as deep</td><td rowspan="1" colspan="1">
                      <bold>20</bold>
                    </td></tr><tr><td rowspan="1" colspan="1">20</td><td rowspan="1" colspan="1">S6 marginal zone smooth without punctures or hairs, some short hairs medially (Fig. <xref ref-type="fig" rid="F18">18C</xref>)</td><td rowspan="1" colspan="1">
                      <bold><italic><tp:taxon-name><tp:taxon-name-part taxon-name-part-type="genus" reg="Amegilla">A.</tp:taxon-name-part> <tp:taxon-name-part taxon-name-part-type="species" reg="preissi">preissi</tp:taxon-name-part></tp:taxon-name></italic></bold>
                    </td></tr><tr><td rowspan="1" colspan="1">–</td><td rowspan="1" colspan="1">S6 marginal area, smooth with open punctures and hairs, medially with patch of stiff dark hairs (Fig. <xref ref-type="fig" rid="F12">12C</xref>)</td><td rowspan="1" colspan="1">
                      <bold><italic><tp:taxon-name><tp:taxon-name-part taxon-name-part-type="genus" reg="Amegilla">A.</tp:taxon-name-part> <tp:taxon-name-part taxon-name-part-type="species" reg="flava">flava</tp:taxon-name-part></tp:taxon-name></italic></bold>
                    </td></tr><tr><td rowspan="1" colspan="1">21</td><td rowspan="1" colspan="1">Hind leg: tibial scopa on outer surface with white or grey-white hairs (5 spp.)</td><td rowspan="1" colspan="1">
                      <bold>22</bold>
                    </td></tr><tr><td rowspan="1" colspan="1">–</td><td rowspan="1" colspan="1">Hind leg: tibial scopa on outer surface with pale yellow, ochre or orange hairs (8 spp.)</td><td rowspan="1" colspan="1">
                      <bold>26</bold>
                    </td></tr><tr><td rowspan="1" colspan="1">22</td><td rowspan="1" colspan="1">Paraclypeal area with pale yellow mark (3 spp.)</td><td rowspan="1" colspan="1">
                      <bold>23</bold>
                    </td></tr><tr><td rowspan="1" colspan="1">–</td><td rowspan="1" colspan="1">Paraclypeal area black (3 spp.)</td><td rowspan="1" colspan="1">
                      <bold>25</bold>
                    </td></tr><tr><td rowspan="1" colspan="1">23</td><td rowspan="1" colspan="1">Paraclypeal marks small (Fig. <xref ref-type="fig" rid="F6">6M</xref>), anterior part of T2 without black hairs</td><td rowspan="1" colspan="1">
                      <bold><italic><tp:taxon-name><tp:taxon-name-part taxon-name-part-type="genus" reg="Amegilla">A.</tp:taxon-name-part> <tp:taxon-name-part taxon-name-part-type="species" reg="batleyi">batleyi</tp:taxon-name-part></tp:taxon-name></italic> sp. nov.</bold>
                    </td></tr><tr><td rowspan="1" colspan="1">–</td><td rowspan="1" colspan="1">Paraclypeal marks large (Figs <xref ref-type="fig" rid="F13">13M</xref>, <xref ref-type="fig" rid="F14">14M</xref>), anterior part of T2 with distinct band of black contiguous hairs</td><td rowspan="1" colspan="1">
                      <bold>24</bold>
                    </td></tr><tr><td rowspan="1" colspan="1">24</td><td rowspan="1" colspan="1">Scutum and T1 pubescence light brown, T2 and T3 anteriorly with black hairs</td><td rowspan="1" colspan="1">
                      <bold><italic><tp:taxon-name><tp:taxon-name-part taxon-name-part-type="genus" reg="Amegilla">A.</tp:taxon-name-part> <tp:taxon-name-part taxon-name-part-type="species" reg="griseocincta">griseocincta</tp:taxon-name-part></tp:taxon-name></italic> sp. nov.</bold>
                    </td></tr><tr><td rowspan="1" colspan="1">–</td><td rowspan="1" colspan="1">Scutum and T1 pubescence appears grey, hairs light ochre intermixed with longer black hairs, only T2 with black hairs anteriorly</td><td rowspan="1" colspan="1">
                      <bold><italic><tp:taxon-name><tp:taxon-name-part taxon-name-part-type="genus" reg="Amegilla">A.</tp:taxon-name-part> <tp:taxon-name-part taxon-name-part-type="species" reg="frogatti">frogatti</tp:taxon-name-part></tp:taxon-name></italic></bold>
                    </td></tr><tr><td rowspan="1" colspan="1">25</td><td rowspan="1" colspan="1">Supraclypeal area black, clypeus with yellow inverted T shaped mark (Fig. <xref ref-type="fig" rid="F18">18M</xref>), anterior part of T2 with narrow band of black hair, terga with greyish pubescence, S6 with smooth and clearly defined parabolic expression (Fig. <xref ref-type="fig" rid="F18">18L</xref>)</td><td rowspan="1" colspan="1">
                      <bold><italic><tp:taxon-name><tp:taxon-name-part taxon-name-part-type="genus" reg="Amegilla">A.</tp:taxon-name-part> <tp:taxon-name-part taxon-name-part-type="species" reg="preissi">preissi</tp:taxon-name-part></tp:taxon-name></italic></bold>
                    </td></tr><tr><td rowspan="1" colspan="1">–</td><td rowspan="1" colspan="1">Supraclypeal area with yellow or pale yellow mark, clypeus with two vertical brown marks (Fig. <xref ref-type="fig" rid="F8">8M</xref>), T2 without black hairs anteriorly, surface of S6 roughend, expression on S6 not clearly defined (Fig. <xref ref-type="fig" rid="F8">8L</xref>)</td><td rowspan="1" colspan="1">
                      <bold><italic><tp:taxon-name><tp:taxon-name-part taxon-name-part-type="genus" reg="Amegilla">A.</tp:taxon-name-part> <tp:taxon-name-part taxon-name-part-type="species" reg="calva">calva</tp:taxon-name-part></tp:taxon-name></italic></bold>
                    </td></tr><tr><td rowspan="1" colspan="1">26</td><td rowspan="1" colspan="1">Paraclypeal area with light coloured mark (3 spp.)</td><td rowspan="1" colspan="1">
                      <bold>27</bold>
                    </td></tr><tr><td rowspan="1" colspan="1">–</td><td rowspan="1" colspan="1">Paraclypeal area without light coloured mark (6 spp.)</td><td rowspan="1" colspan="1">
                      <bold>29</bold>
                    </td></tr><tr><td rowspan="1" colspan="1">27</td><td rowspan="1" colspan="1">T2 anteriorly with narrow band of black hairs across whole width, sterna with dark hairs</td><td rowspan="1" colspan="1">
                      <bold><italic><tp:taxon-name><tp:taxon-name-part taxon-name-part-type="genus" reg="Amegilla">A.</tp:taxon-name-part> <tp:taxon-name-part taxon-name-part-type="species" reg="albiceps">albiceps</tp:taxon-name-part></tp:taxon-name></italic></bold>
                    </td></tr><tr><td rowspan="1" colspan="1">–</td><td rowspan="1" colspan="1">Dark hairs on T2 restricted to antero-lateral corners or lacking, sterna on disk with orange hairs (2 spp.)</td><td rowspan="1" colspan="1">
                      <bold>28</bold>
                    </td></tr><tr><td rowspan="1" colspan="1">28</td><td rowspan="1" colspan="1">Integument of T3 and following segments anteriorly dark brown, clypeus with two well defined vertical dark orange marks (Fig. <xref ref-type="fig" rid="F4">4M</xref>), S6 with small angular raised median ridge (Fig. <xref ref-type="fig" rid="F4">4L</xref>).</td><td rowspan="1" colspan="1">
                      <bold><italic><tp:taxon-name><tp:taxon-name-part taxon-name-part-type="genus" reg="Amegilla">A.</tp:taxon-name-part> <tp:taxon-name-part taxon-name-part-type="species" reg="albigenella">albigenella</tp:taxon-name-part></tp:taxon-name></italic></bold>
                    </td></tr><tr><td rowspan="1" colspan="1">–</td><td rowspan="1" colspan="1">Integument of T3 and following segments anteriorly orange, marks on clypeus undefined and small (Fig. <xref ref-type="fig" rid="F5">5M</xref>), S6 with narrow raised area and short transverse posterior ridge (Fig. <xref ref-type="fig" rid="F5">5L</xref>)</td><td rowspan="1" colspan="1">
                      <bold><italic><tp:taxon-name><tp:taxon-name-part taxon-name-part-type="genus" reg="Amegilla">A.</tp:taxon-name-part> <tp:taxon-name-part taxon-name-part-type="species" reg="aurantia">aurantia</tp:taxon-name-part></tp:taxon-name></italic> sp. nov.</bold>
                    </td></tr><tr><td rowspan="1" colspan="1">29</td><td rowspan="1" colspan="1">T2 anteriorly with black hairs (2 spp.)</td><td rowspan="1" colspan="1">
                      <bold>30</bold>
                    </td></tr><tr><td rowspan="1" colspan="1">–</td><td rowspan="1" colspan="1">Pubescence on T2 uniformly coloured (4 spp.)</td><td rowspan="1" colspan="1">
                      <bold>31</bold>
                    </td></tr><tr><td rowspan="1" colspan="1">30</td><td rowspan="1" colspan="1">Scape orange, T2 anterior with wide area of black hairs, clypeus marks undefined (Fig. <xref ref-type="fig" rid="F7">7M</xref>), the orange pubescence on terga has an iridescent shine</td><td rowspan="1" colspan="1">
                      <bold><italic><tp:taxon-name><tp:taxon-name-part taxon-name-part-type="genus" reg="Amegilla">A.</tp:taxon-name-part> <tp:taxon-name-part taxon-name-part-type="species" reg="bombiformis">bombiformis</tp:taxon-name-part></tp:taxon-name></italic></bold>
                    </td></tr><tr><td rowspan="1" colspan="1">–</td><td rowspan="1" colspan="1">Scape black, apically brown, T2 anteriorly with narrow area of erect black hairs, clypeus with brown horseshoe-like mark (Fig. <xref ref-type="fig" rid="F20">20M</xref>), sometimes just with two dark patches, pubescence on terga not with iridescent shine</td><td rowspan="1" colspan="1">
                      <bold><italic><tp:taxon-name><tp:taxon-name-part taxon-name-part-type="genus" reg="Amegilla">A.</tp:taxon-name-part> <tp:taxon-name-part taxon-name-part-type="species" reg="scoparia">scoparia</tp:taxon-name-part></tp:taxon-name></italic> sp. nov.</bold>
                    </td></tr><tr><td rowspan="1" colspan="1">31</td><td rowspan="1" colspan="1">Clypeus colouration yellow, orange pubescence on terga with iridescent shine, S6 projection broadly parabolic, well defined (Figs <xref ref-type="fig" rid="F9">9L</xref>, <xref ref-type="fig" rid="F19">19L</xref>) (2 spp.).</td><td rowspan="1" colspan="1">
                      <bold>32</bold>
                    </td></tr><tr><td rowspan="1" colspan="1">–</td><td rowspan="1" colspan="1">Clypeus colouration pale yellow or ivory, pubescence on terga without iridescent shine, S6 projection rounded, not well defined (Figs <xref ref-type="fig" rid="F3">3L</xref>, <xref ref-type="fig" rid="F12">12L</xref>) (2 spp.)</td><td rowspan="1" colspan="1">
                      <bold>33</bold>
                    </td></tr><tr><td rowspan="1" colspan="1">32</td><td rowspan="1" colspan="1">Clypeus marked with inverted yellow T (Fig. <xref ref-type="fig" rid="F19">19M</xref>), scape and antennae brown</td><td rowspan="1" colspan="1">
                      <bold><italic><tp:taxon-name><tp:taxon-name-part taxon-name-part-type="genus" reg="Amegilla">A.</tp:taxon-name-part> <tp:taxon-name-part taxon-name-part-type="species" reg="rhodoscymna">rhodoscymna</tp:taxon-name-part></tp:taxon-name></italic></bold>
                    </td></tr><tr><td rowspan="1" colspan="1">–</td><td rowspan="1" colspan="1">Clypeus yellow, with two faint brown patches (Fig. <xref ref-type="fig" rid="F9">9M</xref>), scape orange-brown, flagellum brown below, black above</td><td rowspan="1" colspan="1">
                      <bold><italic><tp:taxon-name><tp:taxon-name-part taxon-name-part-type="genus" reg="Amegilla">A.</tp:taxon-name-part> <tp:taxon-name-part taxon-name-part-type="species" reg="crenata">crenata</tp:taxon-name-part></tp:taxon-name></italic> n.sp.</bold>
                    </td></tr><tr><td rowspan="1" colspan="1">33</td><td rowspan="1" colspan="1">Clypeus with pale yellow inverted T-shape, supraclypeal area black (Fig. <xref ref-type="fig" rid="F12">12M</xref>). Hind leg: tibial scopa on outer surface with pale yellow or ochre coloured hairs (Fig. <xref ref-type="fig" rid="F12">12K</xref>). [Note: this couplet may also lead to <italic><tp:taxon-name><tp:taxon-name-part taxon-name-part-type="genus" reg="Amegilla">A.</tp:taxon-name-part></tp:taxon-name></italic> (<italic>A</italic>) <italic><tp:taxon-name><tp:taxon-name-part taxon-name-part-type="genus" reg="Amegilla"/><tp:taxon-name-part taxon-name-part-type="species" reg="scymna">scymna</tp:taxon-name-part></tp:taxon-name></italic>, but shape of pale yellow clypeus colouration similar to Fig. <xref ref-type="fig" rid="F3">3M</xref>]</td><td rowspan="1" colspan="1">
                      <bold><italic><tp:taxon-name><tp:taxon-name-part taxon-name-part-type="genus" reg="Amegilla">A.</tp:taxon-name-part> <tp:taxon-name-part taxon-name-part-type="species" reg="flava">flava</tp:taxon-name-part></tp:taxon-name></italic></bold>
                    </td></tr><tr><td rowspan="1" colspan="1">–</td><td rowspan="1" colspan="1">Clypeus colouration ivory, supraclypeal area black with narrow ivory line at base (Fig. <xref ref-type="fig" rid="F3">3M</xref>). Hind leg: tibial scopa on outer surface with orange coloured hairs (Fig. <xref ref-type="fig" rid="F3">3K</xref>)</td><td rowspan="1" colspan="1">
                      <bold><italic><tp:taxon-name><tp:taxon-name-part taxon-name-part-type="genus" reg="Amegilla">A.</tp:taxon-name-part> <tp:taxon-name-part taxon-name-part-type="species" reg="albiclypeata">albiclypeata</tp:taxon-name-part></tp:taxon-name></italic> sp. nov.</bold>
                    </td></tr></tbody></table></table-wrap></sec></tp:treatment-sec><tp:treatment-sec><!--Section generated to contain objects referenced in tp:taxon-treatment.--><fig id="F10" position="float" orientation="portrait"><object-id xmlns:xlink="http://www.w3.org/1999/xlink" content-type="doi" xlink:type="simple">10.3897/zookeys.908.47375.figure10</object-id><object-id xmlns:xlink="http://www.w3.org/1999/xlink" content-type="arpha" xlink:type="simple">260CED23-0EFA-5463-98CC-CE8098D485C6</object-id><label>Figure 10.</label><caption><p><tp:taxon-name><tp:taxon-name-part taxon-name-part-type="genus" reg="Amegilla">Amegilla</tp:taxon-name-part> (<tp:taxon-name-part taxon-name-part-type="subgenus" reg="Asaropoda">Asaropoda</tp:taxon-name-part>) <tp:taxon-name-part taxon-name-part-type="species" reg="dawsoni">dawsoni</tp:taxon-name-part></tp:taxon-name> (Rayment, 1951).</p></caption><graphic xmlns:xlink="http://www.w3.org/1999/xlink" xlink:href="zookeys-908-045-g010.jpg" position="float" orientation="portrait" xlink:type="simple" id="oo_376127.jpg"><uri content-type="original_file" xlink:type="simple">https://binary.pensoft.net/fig/376127</uri></graphic></fig><fig id="F15" position="float" orientation="portrait"><object-id xmlns:xlink="http://www.w3.org/1999/xlink" content-type="doi" xlink:type="simple">10.3897/zookeys.908.47375.figure15</object-id><object-id xmlns:xlink="http://www.w3.org/1999/xlink" content-type="arpha" xlink:type="simple">E04EDC4A-78A5-5D7D-8CB4-F35C64928DB7</object-id><label>Figure 15.</label><caption><p>A-E. <tp:taxon-name><tp:taxon-name-part taxon-name-part-type="genus" reg="Amegilla">Amegilla</tp:taxon-name-part> (<tp:taxon-name-part taxon-name-part-type="subgenus" reg="Asaropoda">Asaropoda</tp:taxon-name-part>) <tp:taxon-name-part taxon-name-part-type="species" reg="houstoni">houstoni</tp:taxon-name-part></tp:taxon-name> Brooks, 1988.</p></caption><graphic xmlns:xlink="http://www.w3.org/1999/xlink" xlink:href="zookeys-908-045-g015.jpg" position="float" orientation="portrait" xlink:type="simple" id="oo_376132.jpg"><uri content-type="original_file" xlink:type="simple">https://binary.pensoft.net/fig/376132</uri></graphic></fig><fig id="F17" position="float" orientation="portrait"><object-id xmlns:xlink="http://www.w3.org/1999/xlink" content-type="doi" xlink:type="simple">10.3897/zookeys.908.47375.figure17</object-id><object-id xmlns:xlink="http://www.w3.org/1999/xlink" content-type="arpha" xlink:type="simple">EE4A38CB-67F6-54E0-8A1A-D68679C977F1</object-id><label>Figure 17.</label><caption><p><tp:taxon-name><tp:taxon-name-part taxon-name-part-type="genus" reg="Amegilla">Amegilla</tp:taxon-name-part> (<tp:taxon-name-part taxon-name-part-type="subgenus" reg="Asaropoda">Asaropoda</tp:taxon-name-part>) <tp:taxon-name-part taxon-name-part-type="species" reg="nitidiventris">nitidiventris</tp:taxon-name-part></tp:taxon-name> Leijs, sp. nov.</p></caption><graphic xmlns:xlink="http://www.w3.org/1999/xlink" xlink:href="zookeys-908-045-g017.jpg" position="float" orientation="portrait" xlink:type="simple" id="oo_376134.jpg"><uri content-type="original_file" xlink:type="simple">https://binary.pensoft.net/fig/376134</uri></graphic></fig><fig id="F22" position="float" orientation="portrait"><object-id xmlns:xlink="http://www.w3.org/1999/xlink" content-type="doi" xlink:type="simple">10.3897/zookeys.908.47375.figure22</object-id><object-id xmlns:xlink="http://www.w3.org/1999/xlink" content-type="arpha" xlink:type="simple">1A248E2B-85CF-5941-9B34-95A4794445E1</object-id><label>Figure 22.</label><caption><p><tp:taxon-name><tp:taxon-name-part taxon-name-part-type="genus" reg="Amegilla">Amegilla</tp:taxon-name-part> (<tp:taxon-name-part taxon-name-part-type="subgenus" reg="Asaropoda">Asaropoda</tp:taxon-name-part>) <tp:taxon-name-part taxon-name-part-type="species" reg="youngi">youngi</tp:taxon-name-part></tp:taxon-name> Leijs, sp. nov.</p></caption><graphic xmlns:xlink="http://www.w3.org/1999/xlink" xlink:href="zookeys-908-045-g022.jpg" position="float" orientation="portrait" xlink:type="simple" id="oo_376138.jpg"><uri content-type="original_file" xlink:type="simple">https://binary.pensoft.net/fig/376138</uri></graphic></fig><fig id="F21" position="float" orientation="portrait"><object-id xmlns:xlink="http://www.w3.org/1999/xlink" content-type="doi" xlink:type="simple">10.3897/zookeys.908.47375.figure21</object-id><object-id xmlns:xlink="http://www.w3.org/1999/xlink" content-type="arpha" xlink:type="simple">2C41079B-D52B-52F8-A327-EBD6DBD6BDA1</object-id><label>Figure 21.</label><caption><p><tp:taxon-name><tp:taxon-name-part taxon-name-part-type="genus" reg="Amegilla">Amegilla</tp:taxon-name-part> (<tp:taxon-name-part taxon-name-part-type="subgenus" reg="Asaropoda">Asaropoda</tp:taxon-name-part>) <tp:taxon-name-part taxon-name-part-type="species" reg="xylocopoides">xylocopoides</tp:taxon-name-part></tp:taxon-name> Leijs, sp. nov.</p></caption><graphic xmlns:xlink="http://www.w3.org/1999/xlink" xlink:href="zookeys-908-045-g021.jpg" position="float" orientation="portrait" xlink:type="simple" id="oo_376140.jpg"><uri content-type="original_file" xlink:type="simple">https://binary.pensoft.net/fig/376140</uri></graphic></fig><fig id="F11" position="float" orientation="portrait"><object-id xmlns:xlink="http://www.w3.org/1999/xlink" content-type="doi" xlink:type="simple">10.3897/zookeys.908.47375.figure11</object-id><object-id xmlns:xlink="http://www.w3.org/1999/xlink" content-type="arpha" xlink:type="simple">A661CBD0-A236-59AD-9207-705DFD5C7724</object-id><label>Figure 11.</label><caption><p><tp:taxon-name><tp:taxon-name-part taxon-name-part-type="genus" reg="Amegilla">Amegilla</tp:taxon-name-part> (<tp:taxon-name-part taxon-name-part-type="subgenus" reg="Asaropoda">Asaropoda</tp:taxon-name-part>) <tp:taxon-name-part taxon-name-part-type="species" reg="epaphrodita">epaphrodita</tp:taxon-name-part></tp:taxon-name> Brooks, 1988.</p></caption><graphic xmlns:xlink="http://www.w3.org/1999/xlink" xlink:href="zookeys-908-045-g011.jpg" position="float" orientation="portrait" xlink:type="simple" id="oo_376128.jpg"><uri content-type="original_file" xlink:type="simple">https://binary.pensoft.net/fig/376128</uri></graphic></fig><fig id="F5" position="float" orientation="portrait"><object-id xmlns:xlink="http://www.w3.org/1999/xlink" content-type="doi" xlink:type="simple">10.3897/zookeys.908.47375.figure5</object-id><object-id xmlns:xlink="http://www.w3.org/1999/xlink" content-type="arpha" xlink:type="simple">6A0C1850-566E-5D1A-AFBC-5C619F66A2D9</object-id><label>Figure 5.</label><caption><p><tp:taxon-name><tp:taxon-name-part taxon-name-part-type="genus" reg="Amegilla">Amegilla</tp:taxon-name-part> (<tp:taxon-name-part taxon-name-part-type="subgenus" reg="Asaropoda">Asaropoda</tp:taxon-name-part>) <tp:taxon-name-part taxon-name-part-type="species" reg="aurantia">aurantia</tp:taxon-name-part></tp:taxon-name> Leijs, sp. nov.</p></caption><graphic xmlns:xlink="http://www.w3.org/1999/xlink" xlink:href="zookeys-908-045-g005.jpg" position="float" orientation="portrait" xlink:type="simple" id="oo_376122.jpg"><uri content-type="original_file" xlink:type="simple">https://binary.pensoft.net/fig/376122</uri></graphic></fig><fig id="F9" position="float" orientation="portrait"><object-id xmlns:xlink="http://www.w3.org/1999/xlink" content-type="doi" xlink:type="simple">10.3897/zookeys.908.47375.figure9</object-id><object-id xmlns:xlink="http://www.w3.org/1999/xlink" content-type="arpha" xlink:type="simple">79E1BC6C-30EF-587F-94E8-A42106926FF4</object-id><label>Figure 9.</label><caption><p><tp:taxon-name><tp:taxon-name-part taxon-name-part-type="genus" reg="Amegilla">Amegilla</tp:taxon-name-part> (<tp:taxon-name-part taxon-name-part-type="subgenus" reg="Asaropoda">Asaropoda</tp:taxon-name-part>) <tp:taxon-name-part taxon-name-part-type="species" reg="crenata">crenata</tp:taxon-name-part></tp:taxon-name> Leijs, sp. nov.</p></caption><graphic xmlns:xlink="http://www.w3.org/1999/xlink" xlink:href="zookeys-908-045-g009.jpg" position="float" orientation="portrait" xlink:type="simple" id="oo_376126.jpg"><uri content-type="original_file" xlink:type="simple">https://binary.pensoft.net/fig/376126</uri></graphic></fig><fig id="F19" position="float" orientation="portrait"><object-id xmlns:xlink="http://www.w3.org/1999/xlink" content-type="doi" xlink:type="simple">10.3897/zookeys.908.47375.figure19</object-id><object-id xmlns:xlink="http://www.w3.org/1999/xlink" content-type="arpha" xlink:type="simple">9D682BFD-A533-566E-9280-2E1A03BBF580</object-id><label>Figure 19.</label><caption><p><tp:taxon-name><tp:taxon-name-part taxon-name-part-type="genus" reg="Amegilla">Amegilla</tp:taxon-name-part> (<tp:taxon-name-part taxon-name-part-type="subgenus" reg="Asaropoda">Asaropoda</tp:taxon-name-part>) <tp:taxon-name-part taxon-name-part-type="species" reg="rhodoscymna">rhodoscymna</tp:taxon-name-part></tp:taxon-name> (Cockerell, 1905).</p></caption><graphic xmlns:xlink="http://www.w3.org/1999/xlink" xlink:href="zookeys-908-045-g019.jpg" position="float" orientation="portrait" xlink:type="simple" id="oo_376136.jpg"><uri content-type="original_file" xlink:type="simple">https://binary.pensoft.net/fig/376136</uri></graphic></fig><fig id="F7" position="float" orientation="portrait"><object-id xmlns:xlink="http://www.w3.org/1999/xlink" content-type="doi" xlink:type="simple">10.3897/zookeys.908.47375.figure7</object-id><object-id xmlns:xlink="http://www.w3.org/1999/xlink" content-type="arpha" xlink:type="simple">E8EEA4F6-806E-59EB-8A58-6C2786B26EAD</object-id><label>Figure 7.</label><caption><p><tp:taxon-name><tp:taxon-name-part taxon-name-part-type="genus" reg="Amegilla">Amegilla</tp:taxon-name-part> (<tp:taxon-name-part taxon-name-part-type="subgenus" reg="Asaropoda">Asaropoda</tp:taxon-name-part>) <tp:taxon-name-part taxon-name-part-type="species" reg="bombiformis">bombiformis</tp:taxon-name-part></tp:taxon-name> (Smith, 1854).</p></caption><graphic xmlns:xlink="http://www.w3.org/1999/xlink" xlink:href="zookeys-908-045-g007.jpg" position="float" orientation="portrait" xlink:type="simple" id="oo_376124.jpg"><uri content-type="original_file" xlink:type="simple">https://binary.pensoft.net/fig/376124</uri></graphic></fig><fig id="F8" position="float" orientation="portrait"><object-id xmlns:xlink="http://www.w3.org/1999/xlink" content-type="doi" xlink:type="simple">10.3897/zookeys.908.47375.figure8</object-id><object-id xmlns:xlink="http://www.w3.org/1999/xlink" content-type="arpha" xlink:type="simple">751F8EAB-1F59-5C45-AFBF-CCDB0205AA09</object-id><label>Figure 8.</label><caption><p><tp:taxon-name><tp:taxon-name-part taxon-name-part-type="genus" reg="Amegilla">Amegilla</tp:taxon-name-part> (<tp:taxon-name-part taxon-name-part-type="subgenus" reg="Asaropoda">Asaropoda</tp:taxon-name-part>) <tp:taxon-name-part taxon-name-part-type="species" reg="calva">calva</tp:taxon-name-part></tp:taxon-name> (Rayment, 1935).</p></caption><graphic xmlns:xlink="http://www.w3.org/1999/xlink" xlink:href="zookeys-908-045-g008.jpg" position="float" orientation="portrait" xlink:type="simple" id="oo_376125.jpg"><uri content-type="original_file" xlink:type="simple">https://binary.pensoft.net/fig/376125</uri></graphic></fig><fig id="F20" position="float" orientation="portrait"><object-id xmlns:xlink="http://www.w3.org/1999/xlink" content-type="doi" xlink:type="simple">10.3897/zookeys.908.47375.figure20</object-id><object-id xmlns:xlink="http://www.w3.org/1999/xlink" content-type="arpha" xlink:type="simple">EAC2ADC8-9431-5687-BC71-0FCEEC49EC4C</object-id><label>Figure 20.</label><caption><p><tp:taxon-name><tp:taxon-name-part taxon-name-part-type="genus" reg="Amegilla">Amegilla</tp:taxon-name-part> (<tp:taxon-name-part taxon-name-part-type="subgenus" reg="Asaropoda">Asaropoda</tp:taxon-name-part>) <tp:taxon-name-part taxon-name-part-type="species" reg="scoparia">scoparia</tp:taxon-name-part></tp:taxon-name> Leijs, sp. nov.</p></caption><graphic xmlns:xlink="http://www.w3.org/1999/xlink" xlink:href="zookeys-908-045-g020.jpg" position="float" orientation="portrait" xlink:type="simple" id="oo_376137.jpg"><uri content-type="original_file" xlink:type="simple">https://binary.pensoft.net/fig/376137</uri></graphic></fig><fig id="F13" position="float" orientation="portrait"><object-id xmlns:xlink="http://www.w3.org/1999/xlink" content-type="doi" xlink:type="simple">10.3897/zookeys.908.47375.figure13</object-id><object-id xmlns:xlink="http://www.w3.org/1999/xlink" content-type="arpha" xlink:type="simple">150666AE-827E-5E52-A867-4736F3DB53C3</object-id><label>Figure 13.</label><caption><p><tp:taxon-name><tp:taxon-name-part taxon-name-part-type="genus" reg="Amegilla">Amegilla</tp:taxon-name-part> (<tp:taxon-name-part taxon-name-part-type="subgenus" reg="Asaropoda">Asaropoda</tp:taxon-name-part>) <tp:taxon-name-part taxon-name-part-type="species" reg="frogatti">frogatti</tp:taxon-name-part></tp:taxon-name> (Cockerell, 1914).</p></caption><graphic xmlns:xlink="http://www.w3.org/1999/xlink" xlink:href="zookeys-908-045-g013.jpg" position="float" orientation="portrait" xlink:type="simple" id="oo_376130.jpg"><uri content-type="original_file" xlink:type="simple">https://binary.pensoft.net/fig/376130</uri></graphic></fig><fig id="F16" position="float" orientation="portrait"><object-id xmlns:xlink="http://www.w3.org/1999/xlink" content-type="doi" xlink:type="simple">10.3897/zookeys.908.47375.figure16</object-id><object-id xmlns:xlink="http://www.w3.org/1999/xlink" content-type="arpha" xlink:type="simple">6CE95D6F-F056-593F-AB71-6626DE71A132</object-id><label>Figure 16.</label><caption><p><tp:taxon-name><tp:taxon-name-part taxon-name-part-type="genus" reg="Amegilla">Amegilla</tp:taxon-name-part> (<tp:taxon-name-part taxon-name-part-type="subgenus" reg="Asaropoda">Asaropoda</tp:taxon-name-part>) <tp:taxon-name-part taxon-name-part-type="species" reg="incognita">incognita</tp:taxon-name-part></tp:taxon-name> Leijs, sp. nov.</p></caption><graphic xmlns:xlink="http://www.w3.org/1999/xlink" xlink:href="zookeys-908-045-g016.jpg" position="float" orientation="portrait" xlink:type="simple" id="oo_376133.jpg"><uri content-type="original_file" xlink:type="simple">https://binary.pensoft.net/fig/376133</uri></graphic></fig><fig id="F2" position="float" orientation="portrait"><object-id xmlns:xlink="http://www.w3.org/1999/xlink" content-type="doi" xlink:type="simple">10.3897/zookeys.908.47375.figure2</object-id><object-id xmlns:xlink="http://www.w3.org/1999/xlink" content-type="arpha" xlink:type="simple">9D518444-F24A-59AB-8A93-2CC0D727454D</object-id><label>Figure 2.</label><caption><p><tp:taxon-name><tp:taxon-name-part taxon-name-part-type="genus" reg="Amegilla">Amegilla</tp:taxon-name-part> (<tp:taxon-name-part taxon-name-part-type="subgenus" reg="Asaropoda">Asaropoda</tp:taxon-name-part>) <tp:taxon-name-part taxon-name-part-type="species" reg="albiceps">albiceps</tp:taxon-name-part></tp:taxon-name> (Rayment, 1951).</p></caption><graphic xmlns:xlink="http://www.w3.org/1999/xlink" xlink:href="zookeys-908-045-g002.jpg" position="float" orientation="portrait" xlink:type="simple" id="oo_376119.jpg"><uri content-type="original_file" xlink:type="simple">https://binary.pensoft.net/fig/376119</uri></graphic></fig><fig id="F4" position="float" orientation="portrait"><object-id xmlns:xlink="http://www.w3.org/1999/xlink" content-type="doi" xlink:type="simple">10.3897/zookeys.908.47375.figure4</object-id><object-id xmlns:xlink="http://www.w3.org/1999/xlink" content-type="arpha" xlink:type="simple">9D5385FB-E8E8-501E-A855-B938EB140F66</object-id><label>Figure 4.</label><caption><p><tp:taxon-name><tp:taxon-name-part taxon-name-part-type="genus" reg="Amegilla">Amegilla</tp:taxon-name-part> (<tp:taxon-name-part taxon-name-part-type="subgenus" reg="Asaropoda">Asaropoda</tp:taxon-name-part>) <tp:taxon-name-part taxon-name-part-type="species" reg="albigenella">albigenella</tp:taxon-name-part></tp:taxon-name> Michener, 1965.</p></caption><graphic xmlns:xlink="http://www.w3.org/1999/xlink" xlink:href="zookeys-908-045-g004.jpg" position="float" orientation="portrait" xlink:type="simple" id="oo_376121.jpg"><uri content-type="original_file" xlink:type="simple">https://binary.pensoft.net/fig/376121</uri></graphic></fig><fig id="F14" position="float" orientation="portrait"><object-id xmlns:xlink="http://www.w3.org/1999/xlink" content-type="doi" xlink:type="simple">10.3897/zookeys.908.47375.figure14</object-id><object-id xmlns:xlink="http://www.w3.org/1999/xlink" content-type="arpha" xlink:type="simple">CB4CC851-C51E-53A1-AB4B-28C0934688E0</object-id><label>Figure 14.</label><caption><p><tp:taxon-name><tp:taxon-name-part taxon-name-part-type="genus" reg="Amegilla">Amegilla</tp:taxon-name-part> (<tp:taxon-name-part taxon-name-part-type="subgenus" reg="Asaropoda">Asaropoda</tp:taxon-name-part>) <tp:taxon-name-part taxon-name-part-type="species" reg="griseocincta">griseocincta</tp:taxon-name-part></tp:taxon-name> Leijs, sp. nov.</p></caption><graphic xmlns:xlink="http://www.w3.org/1999/xlink" xlink:href="zookeys-908-045-g014.jpg" position="float" orientation="portrait" xlink:type="simple" id="oo_376131.jpg"><uri content-type="original_file" xlink:type="simple">https://binary.pensoft.net/fig/376131</uri></graphic></fig><fig id="F3" position="float" orientation="portrait"><object-id xmlns:xlink="http://www.w3.org/1999/xlink" content-type="doi" xlink:type="simple">10.3897/zookeys.908.47375.figure3</object-id><object-id xmlns:xlink="http://www.w3.org/1999/xlink" content-type="arpha" xlink:type="simple">80DA4014-CC88-5FD5-AE44-0E951FB52B01</object-id><label>Figure 3.</label><caption><p><tp:taxon-name><tp:taxon-name-part taxon-name-part-type="genus" reg="Amegilla">Amegilla</tp:taxon-name-part> (<tp:taxon-name-part taxon-name-part-type="subgenus" reg="Asaropoda">Asaropoda</tp:taxon-name-part>) <tp:taxon-name-part taxon-name-part-type="species" reg="albiclypeata">albiclypeata</tp:taxon-name-part></tp:taxon-name> Leijs, sp. nov.</p></caption><graphic xmlns:xlink="http://www.w3.org/1999/xlink" xlink:href="zookeys-908-045-g003.jpg" position="float" orientation="portrait" xlink:type="simple" id="oo_376120.jpg"><uri content-type="original_file" xlink:type="simple">https://binary.pensoft.net/fig/376120</uri></graphic></fig><fig id="F18" position="float" orientation="portrait"><object-id xmlns:xlink="http://www.w3.org/1999/xlink" content-type="doi" xlink:type="simple">10.3897/zookeys.908.47375.figure18</object-id><object-id xmlns:xlink="http://www.w3.org/1999/xlink" content-type="arpha" xlink:type="simple">D19AF70A-ABCC-5C4F-A59F-088FA6A24E4C</object-id><label>Figure 18.</label><caption><p><tp:taxon-name><tp:taxon-name-part taxon-name-part-type="genus" reg="Amegilla">Amegilla</tp:taxon-name-part> (<tp:taxon-name-part taxon-name-part-type="subgenus" reg="Asaropoda">Asaropoda</tp:taxon-name-part>) <tp:taxon-name-part taxon-name-part-type="species" reg="preissi">preissi</tp:taxon-name-part></tp:taxon-name> (Cockerell, 1910).</p></caption><graphic xmlns:xlink="http://www.w3.org/1999/xlink" xlink:href="zookeys-908-045-g018.jpg" position="float" orientation="portrait" xlink:type="simple" id="oo_376135.jpg"><uri content-type="original_file" xlink:type="simple">https://binary.pensoft.net/fig/376135</uri></graphic></fig><fig id="F6" position="float" orientation="portrait"><object-id xmlns:xlink="http://www.w3.org/1999/xlink" content-type="doi" xlink:type="simple">10.3897/zookeys.908.47375.figure6</object-id><object-id xmlns:xlink="http://www.w3.org/1999/xlink" content-type="arpha" xlink:type="simple">19E6C55E-52F3-561D-AB17-1AA89737665E</object-id><label>Figure 6.</label><caption><p><tp:taxon-name><tp:taxon-name-part taxon-name-part-type="genus" reg="Amegilla">Amegilla</tp:taxon-name-part> (<tp:taxon-name-part taxon-name-part-type="subgenus" reg="Asaropoda">Asaropoda</tp:taxon-name-part>) <tp:taxon-name-part taxon-name-part-type="species" reg="batleyi">batleyi</tp:taxon-name-part></tp:taxon-name> Leijs, sp. nov.</p></caption><graphic xmlns:xlink="http://www.w3.org/1999/xlink" xlink:href="zookeys-908-045-g006.jpg" position="float" orientation="portrait" xlink:type="simple" id="oo_376123.jpg"><uri content-type="original_file" xlink:type="simple">https://binary.pensoft.net/fig/376123</uri></graphic></fig><fig id="F12" position="float" orientation="portrait"><object-id xmlns:xlink="http://www.w3.org/1999/xlink" content-type="doi" xlink:type="simple">10.3897/zookeys.908.47375.figure12</object-id><object-id xmlns:xlink="http://www.w3.org/1999/xlink" content-type="arpha" xlink:type="simple">D2766575-7F2D-57CB-BC31-3CFF9083686C</object-id><label>Figure 12.</label><caption><p><tp:taxon-name><tp:taxon-name-part taxon-name-part-type="genus" reg="Amegilla">Amegilla</tp:taxon-name-part> (<tp:taxon-name-part taxon-name-part-type="subgenus" reg="Asaropoda">Asaropoda</tp:taxon-name-part>) <tp:taxon-name-part taxon-name-part-type="species" reg="flava">flava</tp:taxon-name-part></tp:taxon-name> (Friese, 1911).</p></caption><graphic xmlns:xlink="http://www.w3.org/1999/xlink" xlink:href="zookeys-908-045-g012.jpg" position="float" orientation="portrait" xlink:type="simple" id="oo_376129.jpg"><uri content-type="original_file" xlink:type="simple">https://binary.pensoft.net/fig/376129</uri></graphic></fig></tp:treatment-sec><ref-list><ref id="B9"><mixed-citation xmlns:xlink="http://www.w3.org/1999/xlink" xlink:type="simple"><person-group><name name-style="western"><surname>Brooks</surname><given-names>RW</given-names></name></person-group> (<year>1988</year>) <article-title>Systematics and phylogeny of the Anthophorine bees (<tp:taxon-name><tp:taxon-name-part taxon-name-part-type="order">Hymenoptera</tp:taxon-name-part></tp:taxon-name>: <tp:taxon-name><tp:taxon-name-part taxon-name-part-type="family">Anthophoridae</tp:taxon-name-part></tp:taxon-name>; <tp:taxon-name><tp:taxon-name-part taxon-name-part-type="tribe">Anthophorini</tp:taxon-name-part></tp:taxon-name>).</article-title><source>University of Kansas Science Bullletin</source><volume>53</volume>: <fpage>436</fpage>–<lpage>575</lpage>.</mixed-citation></ref></ref-list></tp:taxon-treatment>
