# Supplementary material for: The genus Amegilla (Hymenoptera, Apidae, Anthophorini) in Australia: a revision of the subgenus Asaropoda
Source: Zookeys. 2020 Feb 3;908:45–122. doi: 10.3897/zookeys.908.47375 (PMC7010838; doi:10.3897/zookeys.908.47375)
Supplement: XML Treatment for Amegilla (Asaropoda) albiceps [file zookeys.908.47375-treatment2.xml]

<!DOCTYPE tp:taxon-treatment
  PUBLIC "-//TaxonX//DTD Taxonomic Treatment Publishing DTD v0 20100105//EN" "tax-treatment-NSO.dtd">
<tp:taxon-treatment xmlns:tp="http://www.plazi.org/taxpub"><tp:treatment-meta><kwd-group><label>Taxon classification</label><kwd><named-content xmlns:xlink="http://www.w3.org/1999/xlink" content-type="kingdom">Animalia</named-content></kwd><kwd><named-content xmlns:xlink="http://www.w3.org/1999/xlink" content-type="order">Hymenoptera</named-content></kwd><kwd><named-content xmlns:xlink="http://www.w3.org/1999/xlink" content-type="family">Apidae</named-content></kwd></kwd-group><mixed-citation publication-type="journal"><person-group><name><surname>Leijs</surname><given-names>Remko</given-names></name><name><surname>Dorey</surname><given-names>James</given-names></name><name><surname>Hogendoorn</surname><given-names>Katja</given-names></name></person-group><article-title>The genus <italic><tp:taxon-name><tp:taxon-name-part taxon-name-part-type="genus" reg="Amegilla">Amegilla</tp:taxon-name-part></tp:taxon-name></italic> (<tp:taxon-name><tp:taxon-name-part taxon-name-part-type="order">Hymenoptera</tp:taxon-name-part></tp:taxon-name>, <tp:taxon-name><tp:taxon-name-part taxon-name-part-type="family">Apidae</tp:taxon-name-part></tp:taxon-name>, <tp:taxon-name><tp:taxon-name-part taxon-name-part-type="tribe">Anthophorini</tp:taxon-name-part></tp:taxon-name>) in Australia: a revision of the subgenus <italic><tp:taxon-name><tp:taxon-name-part taxon-name-part-type="genus" reg="Amegilla"/><tp:taxon-name-part taxon-name-part-type="subgenus" reg="Asaropoda">Asaropoda</tp:taxon-name-part></tp:taxon-name></italic></article-title><source>Zookeys</source><day>03</day><month>2</month><year>2020</year><volume>908</volume><fpage>45</fpage><lpage>122</lpage><pub-id pub-id-type="doi">10.3897/zookeys.908.47375</pub-id></mixed-citation></tp:treatment-meta><tp:nomenclature><tp:taxon-name><object-id xmlns:xlink="http://www.w3.org/1999/xlink" content-type="arpha" xlink:type="simple">45B6BE68-EB66-56DF-94D2-CF3AEBAA7A54</object-id>
            <tp:taxon-name-part taxon-name-part-type="genus" reg="Amegilla">Amegilla</tp:taxon-name-part> (<tp:taxon-name-part taxon-name-part-type="subgenus" reg="Asaropoda">Asaropoda</tp:taxon-name-part>) <tp:taxon-name-part taxon-name-part-type="species" reg="albiceps">albiceps</tp:taxon-name-part></tp:taxon-name><tp:taxon-authority>(Rayment, 1951)</tp:taxon-authority><xref ref-type="fig" rid="F2">Figure 2A–M</xref><tp:nomenclature-citation-list><tp:nomenclature-citation><tp:taxon-name>
                <tp:taxon-name-part taxon-name-part-type="genus" reg="Asaropoda">Asaropoda</tp:taxon-name-part> <tp:taxon-name-part taxon-name-part-type="species" reg="albiceps">albiceps</tp:taxon-name-part></tp:taxon-name><comment>Rayment, 1951: 71.</comment></tp:nomenclature-citation><tp:nomenclature-citation><tp:taxon-name>
                <tp:taxon-name-part taxon-name-part-type="genus" reg="Asaropoda">Asaropoda</tp:taxon-name-part> <tp:taxon-name-part taxon-name-part-type="species" reg="dentiventris">dentiventris</tp:taxon-name-part></tp:taxon-name><comment>Rayment, 1951: 73, <bold>syn. nov.</bold></comment></tp:nomenclature-citation><tp:nomenclature-citation><tp:taxon-name>
                <tp:taxon-name-part taxon-name-part-type="genus" reg="Asaropoda">Asaropoda</tp:taxon-name-part> <tp:taxon-name-part taxon-name-part-type="species" reg="meltonensis">meltonensis</tp:taxon-name-part></tp:taxon-name><comment>Rayment, 1951: 74, <bold>syn. nov.</bold></comment></tp:nomenclature-citation><tp:nomenclature-citation><tp:taxon-name>
                <tp:taxon-name-part taxon-name-part-type="genus" reg="Asaropoda">Asaropoda</tp:taxon-name-part> <tp:taxon-name-part taxon-name-part-type="species" reg="victoriensis">victoriensis</tp:taxon-name-part></tp:taxon-name><comment>Rayment, 1951: 77, <bold>syn. nov.</bold></comment></tp:nomenclature-citation></tp:nomenclature-citation-list></tp:nomenclature><tp:treatment-sec sec-type="material" id="SECID0EDFBI"><title>Specimens examined</title><p>(22 males, 5 females).</p></tp:treatment-sec><tp:treatment-sec sec-type="Types" id="SECID0EIFBI"><title>Types.</title><p>Holotype of <italic><tp:taxon-name><tp:taxon-name-part taxon-name-part-type="genus" reg="Amegilla">A.</tp:taxon-name-part> <tp:taxon-name-part taxon-name-part-type="species" reg="albiceps">albiceps</tp:taxon-name-part></tp:taxon-name></italic>: male, Studley Park, N40, VIC, MV T-11866.</p><p>Holotype of <italic><tp:taxon-name><tp:taxon-name-part taxon-name-part-type="genus" reg="Asaropoda">A.</tp:taxon-name-part> <tp:taxon-name-part taxon-name-part-type="species" reg="dentiventris">dentiventris</tp:taxon-name-part></tp:taxon-name></italic>: male, Broadmeadows, N50, VIC, donated by FP Spry, Oct. 1922, MV T-20875, the specimen is lacking terga and sterna from S5 onwards.</p><p>Holotype of <italic><tp:taxon-name><tp:taxon-name-part taxon-name-part-type="genus" reg="Asaropoda">A.</tp:taxon-name-part> <tp:taxon-name-part taxon-name-part-type="species" reg="meltonensis">meltonensis</tp:taxon-name-part></tp:taxon-name></italic>: female, Melton, VIC, FE Wilson 21 Jun. 1920, on flowers of <italic><tp:taxon-name><tp:taxon-name-part taxon-name-part-type="genus" reg="Loranthus">Loranthus</tp:taxon-name-part></tp:taxon-name></italic>, MV T-11867.</p><p>Holotype of <italic><tp:taxon-name><tp:taxon-name-part taxon-name-part-type="genus" reg="Asaropoda">A.</tp:taxon-name-part> <tp:taxon-name-part taxon-name-part-type="species" reg="victoriensis">victoriensis</tp:taxon-name-part></tp:taxon-name></italic>: male, Broadmeadows, N32, VIC, donated by FP Spry, 5 Oct. 1922, MV T-11868.</p><fig id="F2" position="float" orientation="portrait"><object-id xmlns:xlink="http://www.w3.org/1999/xlink" content-type="doi" xlink:type="simple">10.3897/zookeys.908.47375.figure2</object-id><object-id xmlns:xlink="http://www.w3.org/1999/xlink" content-type="arpha" xlink:type="simple">9D518444-F24A-59AB-8A93-2CC0D727454D</object-id><label>Figure 2.</label><caption><p><tp:taxon-name><tp:taxon-name-part taxon-name-part-type="genus" reg="Amegilla">Amegilla</tp:taxon-name-part> (<tp:taxon-name-part taxon-name-part-type="subgenus" reg="Asaropoda">Asaropoda</tp:taxon-name-part>) <tp:taxon-name-part taxon-name-part-type="species" reg="albiceps">albiceps</tp:taxon-name-part></tp:taxon-name> (Rayment, 1951).</p></caption><graphic xmlns:xlink="http://www.w3.org/1999/xlink" xlink:href="zookeys-908-045-g002.jpg" position="float" orientation="portrait" xlink:type="simple" id="oo_376119.jpg"><uri content-type="original_file" xlink:type="simple">https://binary.pensoft.net/fig/376119</uri></graphic></fig></tp:treatment-sec><tp:treatment-sec sec-type="Decision for synonymy" id="SECID0ECIBI"><title>Decision for synonymy.</title><p>The emargination and hair patches of the sterna of the males of <italic><tp:taxon-name><tp:taxon-name-part taxon-name-part-type="genus" reg="Asaropoda">A.</tp:taxon-name-part> <tp:taxon-name-part taxon-name-part-type="species" reg="dentiventris">dentiventris</tp:taxon-name-part></tp:taxon-name></italic> and <italic><tp:taxon-name><tp:taxon-name-part taxon-name-part-type="genus" reg="Asaropoda">A.</tp:taxon-name-part> <tp:taxon-name-part taxon-name-part-type="species" reg="victoriensis">victoriensis</tp:taxon-name-part></tp:taxon-name></italic> are not different from those of <italic><tp:taxon-name><tp:taxon-name-part taxon-name-part-type="genus" reg="Amegilla">A.</tp:taxon-name-part> <tp:taxon-name-part taxon-name-part-type="species" reg="albiceps">albiceps</tp:taxon-name-part></tp:taxon-name></italic>. The female diagnostic characters of <italic><tp:taxon-name><tp:taxon-name-part taxon-name-part-type="genus" reg="Amegilla">A.</tp:taxon-name-part> <tp:taxon-name-part taxon-name-part-type="species" reg="albiceps">albiceps</tp:taxon-name-part></tp:taxon-name></italic>, including the colour of the pubescence on the tibial scopa, pale marks on paraclypeal areas and presence of black hairs on the anterior margin of T2, are also present on the holotype of <italic><tp:taxon-name><tp:taxon-name-part taxon-name-part-type="genus" reg="Asaropoda">A.</tp:taxon-name-part> <tp:taxon-name-part taxon-name-part-type="species" reg="meltonensis">meltonensis</tp:taxon-name-part></tp:taxon-name></italic>.</p></tp:treatment-sec><tp:treatment-sec sec-type="diagnosis" id="SECID0E6JBI"><title>Diagnosis.</title><p>Male with triangular patch of black bristles on S4 and shallow emarginated apicomedial area of S5. Female with narrow yellow paraclypeal mark along clypeus, supraclypeal mark present, tibial scopa orange, T2 with black hairs anteriorly, process on S6 irregularly striate, not well defined posteriorly (Fig. <xref ref-type="fig" rid="F2">2L</xref>).</p></tp:treatment-sec><tp:treatment-sec sec-type="redescription" id="SECID0EJKBI"><title>Redescription.</title><p>Male (AM K470111): Body length 14 mm, forewing length 9.7 mm, head width 5.0 mm.</p><p><bold><italic>Structure</italic></bold>: Inner orbits of eyes diverging above; head wider than long; clypeal protuberance in profile 0.53 × eye width; mandible with subapical tooth; F1 equal to combined length of next 2.5 flagellomeres; F1 0.96 × as long as scape; F2 0.57 × as long as F3; F3-F10 1.25 × as long as wide; last flagellomere 0.77 × as long as F1; marginal cell length 0.85 distance from apex of cell to wing tip; cu-v of hind wing 0.87 × length of second abscissa of M+Cu; S5 with apicomedial emargination round, 2.9 × as wide as deep; posterior lateral corners drawn into short spine; S6 with apicomedial emargination more than six times as wide as deep.</p><p><italic>Genitalia</italic>: penis valves with well extended shoulders; volsella slightly elongated with circa 12 setae (Fig. <xref ref-type="fig" rid="F2">2H</xref>); gonocoxa laterally with a few short setae; apex of gonocoxa with rounded dorsal and ventral lobes; outer gonostylus robust, with strong setae on inner surface; inner gonostylus very small, reduced to transparent membrane with a few setae (Fig. <xref ref-type="fig" rid="F2">2G</xref>); S7 (Fig. <xref ref-type="fig" rid="F2">2E</xref>); S8 narrowed towards apex, slightly emarginate (Fig. <xref ref-type="fig" rid="F2">2F</xref>).</p><p><bold><italic>Pubescence</italic></bold>: Head white, apart from some dark hairs on vertex, lower ocellocular area and upper supraclypeal area; scutum, scutellum and metanotum with pale orange hairs intermixed with dark hairs; mesosoma laterally and ventrally with pale orange hairs under the wing base, remaining hairs white; fore leg with white hairs on femur and pale orange hairs on tibia and tarsus; mid and hind legs orange on outer surfaces, brown-black on inner surfaces; metasomal terga with pale orange hairs; T2 anteriorly with wide band of black hairs; S1-S5 with fringes of pale brown hairs near premarginal line and longer brown hairs on disks; S4 apicomedial area with triangular patch of black anteromedial directed bristles, laterally with plumes of long grey hairs; S5 with area preceding the emargination covered in long branched posteromedial directed hairs; S5 laterally with plumes of long orange hairs; S6 with small patch of orange hairs posterior to rounded ridge, longer hairs in the emargination.</p><p><bold><italic>Colouration</italic></bold>: Integument of head, mesosoma and anterior metasomal terga black; posterior margins of metasomal terga translucent orange; sterna orange-brown; legs: coxa, trochanter and femur and inner surface of tibia brown, remaining parts orange; scape pale yellow below; flagellum dark brown; labrum yellow with vague brown dots near dorsolateral corners; clypeus yellow, supraclypeal area yellow; paraclypeal area yellow; mandible yellow at base, black-brown at tip; proboscis orange.</p><p><bold>Female</bold> (WAM 5440): Body length 14 mm, forewing length 10.2 mm, head width 5.5 mm.</p><p><bold><italic>Structure</italic></bold>: Inner orbits of eyes diverging above; head wider than long; clypeal protuberance in profile 0.49 × eye width; mandible with subapical tooth; F1 equal to combined length of next 2.8 flagellomeres; F1 as long as scape; F2 0.83 × as long as F3; F3-F10 slightly longer than wide; last flagellomere 0.54 × as long as F1; marginal cell length 0.83 distance from apex of cell to wing tip; cu-v of hind wing 0.89 × length of second abscissa of M+Cu; S6 with small rounded raised transverse median ridge (Fig. <xref ref-type="fig" rid="F2">2L</xref>).</p><p><bold><italic>Pubescence</italic></bold>: Head white, with some dark hairs on vertex, lower ocellocular area and upper supraclypeal area; scutum, scutellum and metanotum with pale orange hairs intermixed with dark hairs; mesosoma laterally and ventrally with pale orange hairs under the wing base, paler below, remaining ventral hairs dark brown; fore leg with pale orange hairs; mid and hind legs orange on outer surfaces, brown-black on inner surfaces; metasomal terga with pale orange hairs intermixed with scattered erect black hairs; T2 anteriorly with narrow band of black hairs; T5 with brown prepygidial fimbria; T6 with strong orange-brown hairs flanking the pygidial plate; S1-S5 with brown-black hairs.</p><p><bold><italic>Colouration</italic></bold>: Integument of head black, apart from: scape orange-brown, flagellum brown below, black above; labrum pale yellow with translucent dots near dorsolateral corners; clypeus pale yellow with large brown dorsolateral patches resulting in narrow pale yellow midline; supraclypeal area pale yellow; paraclypeal area pale yellow; mandible yellow at base, black-brown at tip; proboscis orange; mesosoma and anterior metasomal terga black; posterior margins of metasomal terga translucent orange; sterna orange-brown; legs: coxa, trochanter and femur and inner surface of tibia brown, remaining parts orange.</p><table-wrap position="float" orientation="portrait"><caption><p>
                <bold>Phenology.</bold>
              </p></caption><table id="TID0EOEAK" rules="all"><tbody><tr><td rowspan="1" colspan="1"><bold>Month</bold>:</td><td rowspan="1" colspan="1">
                    <bold>Jan</bold>
                  </td><td rowspan="1" colspan="1">
                    <bold>Feb</bold>
                  </td><td rowspan="1" colspan="1">
                    <bold>Mar</bold>
                  </td><td rowspan="1" colspan="1">
                    <bold>Apr</bold>
                  </td><td rowspan="1" colspan="1">
                    <bold>May</bold>
                  </td><td rowspan="1" colspan="1">
                    <bold>Jun</bold>
                  </td><td rowspan="1" colspan="1">
                    <bold>Jul</bold>
                  </td><td rowspan="1" colspan="1">
                    <bold>Aug</bold>
                  </td><td rowspan="1" colspan="1">
                    <bold>Sep</bold>
                  </td><td rowspan="1" colspan="1">
                    <bold>Oct</bold>
                  </td><td rowspan="1" colspan="1">
                    <bold>Nov</bold>
                  </td><td rowspan="1" colspan="1">
                    <bold>Dec</bold>
                  </td></tr><tr><td rowspan="1" colspan="1">No. of records:</td><td rowspan="1" colspan="1">4</td><td rowspan="1" colspan="1">12</td><td rowspan="1" colspan="1">2</td><td rowspan="1" colspan="1">0</td><td rowspan="1" colspan="1">0</td><td rowspan="1" colspan="1">1</td><td rowspan="1" colspan="1">0</td><td rowspan="1" colspan="1">0</td><td rowspan="1" colspan="1">0</td><td rowspan="1" colspan="1">2</td><td rowspan="1" colspan="1">1</td><td rowspan="1" colspan="1">0</td></tr></tbody></table></table-wrap></tp:treatment-sec><tp:treatment-sec sec-type="Flower records" id="SECID0EZQBI"><title>Flower records.</title><p><italic><tp:taxon-name><tp:taxon-name-part taxon-name-part-type="genus" reg="Loranthus">Loranthus</tp:taxon-name-part> <tp:taxon-name-part taxon-name-part-type="species" reg="preissi">preissi</tp:taxon-name-part></tp:taxon-name></italic>, <italic><tp:taxon-name><tp:taxon-name-part taxon-name-part-type="genus" reg="Amyema">Amyema</tp:taxon-name-part></tp:taxon-name></italic> sp. (<tp:taxon-name><tp:taxon-name-part taxon-name-part-type="family">Loranthaceae</tp:taxon-name-part></tp:taxon-name>), <italic><tp:taxon-name><tp:taxon-name-part taxon-name-part-type="genus" reg="Eremophila">Eremophila</tp:taxon-name-part></tp:taxon-name></italic> sp. <underline>(</underline><tp:taxon-name><tp:taxon-name-part taxon-name-part-type="family">Scrophulariaceae</tp:taxon-name-part></tp:taxon-name>).</p></tp:treatment-sec><tp:treatment-sec sec-type="distribution" id="SECID0EQSBI"><title>Distribution.</title><p>Figure <xref ref-type="fig" rid="F2">2I</xref>.</p></tp:treatment-sec></tp:taxon-treatment>
