# Supplementary material for: The genus Amegilla (Hymenoptera, Apidae, Anthophorini) in Australia: a revision of the subgenus Asaropoda
Source: Zookeys. 2020 Feb 3;908:45–122. doi: 10.3897/zookeys.908.47375 (PMC7010838; doi:10.3897/zookeys.908.47375)
Supplement: XML Treatment for Amegilla (Asaropoda) albiclypeata [file zookeys.908.47375-treatment3.xml]

<!DOCTYPE tp:taxon-treatment
  PUBLIC "-//TaxonX//DTD Taxonomic Treatment Publishing DTD v0 20100105//EN" "tax-treatment-NSO.dtd">
<tp:taxon-treatment xmlns:tp="http://www.plazi.org/taxpub"><tp:treatment-meta><kwd-group><label>Taxon classification</label><kwd><named-content xmlns:xlink="http://www.w3.org/1999/xlink" content-type="kingdom">Animalia</named-content></kwd><kwd><named-content xmlns:xlink="http://www.w3.org/1999/xlink" content-type="order">Hymenoptera</named-content></kwd><kwd><named-content xmlns:xlink="http://www.w3.org/1999/xlink" content-type="family">Apidae</named-content></kwd></kwd-group><mixed-citation publication-type="journal"><person-group><name><surname>Leijs</surname><given-names>Remko</given-names></name><name><surname>Dorey</surname><given-names>James</given-names></name><name><surname>Hogendoorn</surname><given-names>Katja</given-names></name></person-group><article-title>The genus <italic><tp:taxon-name><tp:taxon-name-part taxon-name-part-type="genus" reg="Amegilla">Amegilla</tp:taxon-name-part></tp:taxon-name></italic> (<tp:taxon-name><tp:taxon-name-part taxon-name-part-type="order">Hymenoptera</tp:taxon-name-part></tp:taxon-name>, <tp:taxon-name><tp:taxon-name-part taxon-name-part-type="family">Apidae</tp:taxon-name-part></tp:taxon-name>, <tp:taxon-name><tp:taxon-name-part taxon-name-part-type="tribe">Anthophorini</tp:taxon-name-part></tp:taxon-name>) in Australia: a revision of the subgenus <italic><tp:taxon-name><tp:taxon-name-part taxon-name-part-type="genus" reg="Amegilla"/><tp:taxon-name-part taxon-name-part-type="subgenus" reg="Asaropoda">Asaropoda</tp:taxon-name-part></tp:taxon-name></italic></article-title><source>Zookeys</source><day>03</day><month>2</month><year>2020</year><volume>908</volume><fpage>45</fpage><lpage>122</lpage><pub-id pub-id-type="doi">10.3897/zookeys.908.47375</pub-id></mixed-citation></tp:treatment-meta><tp:nomenclature><tp:taxon-name><object-id xmlns:xlink="http://www.w3.org/1999/xlink" content-type="arpha" xlink:type="simple">55168373-3DE6-5844-B4DB-BC7B702FAC76</object-id>
            <tp:taxon-name-part taxon-name-part-type="genus" reg="Amegilla">Amegilla</tp:taxon-name-part> (<tp:taxon-name-part taxon-name-part-type="subgenus" reg="Asaropoda">Asaropoda</tp:taxon-name-part>) <tp:taxon-name-part taxon-name-part-type="species" reg="albiclypeata">albiclypeata</tp:taxon-name-part><object-id xmlns:xlink="http://www.w3.org/1999/xlink" content-type="zoobank" xlink:type="simple">http://zoobank.org/654C6060-89FF-48B4-86B9-E0A49A7A7FAD</object-id></tp:taxon-name><tp:taxon-authority>Leijs, sp. nov.</tp:taxon-authority><xref ref-type="fig" rid="F3">Figure 3A–M</xref></tp:nomenclature><tp:treatment-sec sec-type="material" id="SECID0ESUBI"><title>Specimens examined</title><p>(7 males, 2 females).</p></tp:treatment-sec><tp:treatment-sec sec-type="Types" id="SECID0EXUBI"><title>Types:</title><p>Holotype, male, Useless loop road, 8-9 km from Derham Road, WA (<named-content xmlns:xlink="http://www.w3.org/1999/xlink" content-type="dwc:verbatimCoordinates" xlink:type="simple"><named-content content-type="geo-json" specific-use="{&#34;type&#34;:&#34;Point&#34;,&#34;coordinates&#34;:[114.005600,-26.516600]}" id="NCID0EAVBI" xlink:type="simple">26.5166S; 114.0056E</named-content></named-content>), 21 Nov. 1998, TF Houston, on <italic><tp:taxon-name><tp:taxon-name-part taxon-name-part-type="genus" reg="Calothamnus">Calothamnus</tp:taxon-name-part> <tp:taxon-name-part taxon-name-part-type="species" reg="formosus">formosus</tp:taxon-name-part> <tp:taxon-name-part taxon-name-part-type="subspecies" reg="formosus">formosus</tp:taxon-name-part></tp:taxon-name></italic>, WAM 21905;</p><p>Allotype, female, WAM 21904, same locality data as holotype;</p><p>Paratype, male, WAM 21906, same locality data as holotype.</p></tp:treatment-sec><tp:treatment-sec sec-type="diagnosis" id="SECID0EWVBI"><title>Diagnosis.</title><p>Face marks of both sexes ivory. Male S4 with rectangular shaped patch of black bristles, and broadly emarginated posterior rim of S5. Female paraclypeal and supraclypeal marks absent, tibial scopa outer surface orange, T2 with a few black hairs in anterolateral corners, process on S6 striate, little defined posteriorly (Fig. <xref ref-type="fig" rid="F3">3L</xref>).</p><fig id="F3" position="float" orientation="portrait"><object-id xmlns:xlink="http://www.w3.org/1999/xlink" content-type="doi" xlink:type="simple">10.3897/zookeys.908.47375.figure3</object-id><object-id xmlns:xlink="http://www.w3.org/1999/xlink" content-type="arpha" xlink:type="simple">80DA4014-CC88-5FD5-AE44-0E951FB52B01</object-id><label>Figure 3.</label><caption><p><tp:taxon-name><tp:taxon-name-part taxon-name-part-type="genus" reg="Amegilla">Amegilla</tp:taxon-name-part> (<tp:taxon-name-part taxon-name-part-type="subgenus" reg="Asaropoda">Asaropoda</tp:taxon-name-part>) <tp:taxon-name-part taxon-name-part-type="species" reg="albiclypeata">albiclypeata</tp:taxon-name-part></tp:taxon-name> Leijs, sp. nov.</p></caption><graphic xmlns:xlink="http://www.w3.org/1999/xlink" xlink:href="zookeys-908-045-g003.jpg" position="float" orientation="portrait" xlink:type="simple" id="oo_376120.jpg"><uri content-type="original_file" xlink:type="simple">https://binary.pensoft.net/fig/376120</uri></graphic></fig></tp:treatment-sec><tp:treatment-sec sec-type="description" id="SECID0EEXBI"><title>Description.</title><p>Male holotype (WAM21905): Body length 14 mm, forewing length 9.2 mm, head width 5.0 mm.</p><p><bold><italic>Structure</italic></bold>: Inner orbits of eyes diverging above; head wider than long; clypeal protuberance in profile 0.32 × eye width; mandible with subapical tooth; F1 equal to combined length of next 2 flagellomeres; F1 0.75 × as long as scape; F2 0.53 × as long as F3; F3-F10 1.2 × as long as wide; last flagellomere 0.83 × as long as F1; marginal cell length 0.76 × distance from apex of cell to wing tip; cu-v of hind wing 1.3 × length of second abscissa of M+Cu; S5 with apicomedial emargination triangular, 2.9 × as wide as deep; S6 with apicomedial emargination three times as wide as deep.</p><p><italic>Genitalia</italic>: penis valves with well extended shoulders; volsella elongated with circa 20 setae of variable length (Fig. <xref ref-type="fig" rid="F3">3H</xref>); gonocoxa laterally with a few short setae; apex of gonocoxa with acute lobe ventrally; outer gonostylus truncated, short with robust setae on inner surface; inner gonostylus very small, rounded, with setae; S7 (Fig. <xref ref-type="fig" rid="F3">3E</xref>); S8 apex straight, a few short setae around the mid line (Fig. <xref ref-type="fig" rid="F3">3F</xref>).</p><p><bold><italic>Pubescence</italic></bold>: Head pale yellow, darker on frons and vertex, some black hairs around ocelli and vertex; scutum, scutellum and metanotum with pale orange intermixed with black hairs; mesosoma laterally and ventrally pale orange; fore leg pale orange, mid and hind legs: coxa, trochanter, and inner surface of femur, tibia, and metatarsus with dark brown pubescence, outer surface pale orange; metasomal terga with pale orange hairs, T2 anteriorly with narrow band of black hairs; T6 posterior margin bare; S1-S5 with sparse rows of dark hairs near premarginal line and pale hair bands on posterior margins laterally; S4 apicomedial area with elongated patch of black anteromedially-directed bristles, patch width circa 0.4 sternum width; S5 with area preceding the emargination covered in long branched posteromedial directed hairs; S5 laterally with plumes of long orange hairs; S6 with smooth and shiny posterior margin almost without hairs.</p><p><bold><italic>Colouration</italic></bold>: Integument of head black, apart from: scape ivory below; flagellum brown; labrum ivory with small brown marks in dorsolateral corners; clypeus ivory; supraclypeal area with ivory triangle; paraclypeal area ivory; mandible ivory at base, black at tip; proboscis orange-brown; mesosoma and metasomal terga black; mid and hind coxa, trochanter and femur and inner surface of tibia; front legs, metasomal sterna and posterior margins of metasomal terga orange.</p><p><bold>Female</bold> allotype (WAM21904): Body length 15 mm, forewing length 10.2 mm, head width 5.3 mm.</p><p><bold><italic>Structure</italic></bold>: Inner orbits of eyes diverging above; head wider than long; clypeal protuberance in profile 0.73 × eye width; mandible with subapical tooth; F1 equal to combined length of next 3 flagellomeres; F1 0.86 × as long as scape; F2 0.75 × as long as F3; F3-F10 circa as long as wide; last flagellomere 0.66 × as long as F1; marginal cell length 0.65 distance from apex of cell to wing tip; cu-v of hind wing 0.93 × length of second abscissa of M+Cu; S6 with raised area and parabolic posterior ridge (Fig. <xref ref-type="fig" rid="F3">3L</xref>)</p><p><bold><italic>Pubescence</italic></bold>: Head pale yellow, darker on frons and vertex, some black hairs around ocelli and vertex; scutum, scutellum and metanotum pale orange intermixed with black hairs; mesosoma laterally and ventrally pale orange; fore leg orange; mid and hind legs: coxa, trochanter and inner surface of femur, tibia and metatarsus with dark brown to black pubescence, outer surface orange; metasomal terga orange, T2 anteriorly with a few black hairs at anterolateral corners, T5 with black prepygidial fimbria, T6 with strong black hairs flanking the pygidial plate; S1-S5 with rows of black hairs near premarginal line; hairs on S4 and S5 much longer and denser than on previous sterna.</p><p><bold><italic>Colouration</italic></bold>: Integument of head black, apart from: scape with ivory streak below; flagellum brown; labrum ivory with brown marks in dorsolateral corners; clypeus ivory with two small brown marks; supraclypeal area and paraclypeal area black; mandible ivory at base, black at tip; proboscis brown, mesosoma and metasomal terga black; mid and hind coxa, trochanter and femur and inner surface of tibia; metasomal sterna and posterior margins of metasomal terga orange.</p><table-wrap position="float" orientation="portrait"><caption><p>
                <bold>Phenology.</bold>
              </p></caption><table id="TID0EDKAK" rules="all"><tbody><tr><td rowspan="1" colspan="1"><bold>Month</bold>:</td><td rowspan="1" colspan="1">
                    <bold>Jan</bold>
                  </td><td rowspan="1" colspan="1">
                    <bold>Feb</bold>
                  </td><td rowspan="1" colspan="1">
                    <bold>Mar</bold>
                  </td><td rowspan="1" colspan="1">
                    <bold>Apr</bold>
                  </td><td rowspan="1" colspan="1">
                    <bold>May</bold>
                  </td><td rowspan="1" colspan="1">
                    <bold>Jun</bold>
                  </td><td rowspan="1" colspan="1">
                    <bold>Jul</bold>
                  </td><td rowspan="1" colspan="1">
                    <bold>Aug</bold>
                  </td><td rowspan="1" colspan="1">
                    <bold>Sep</bold>
                  </td><td rowspan="1" colspan="1">
                    <bold>Oct</bold>
                  </td><td rowspan="1" colspan="1">
                    <bold>Nov</bold>
                  </td><td rowspan="1" colspan="1">
                    <bold>Dec</bold>
                  </td></tr><tr><td rowspan="1" colspan="1">No. of records:</td><td rowspan="1" colspan="1">0</td><td rowspan="1" colspan="1">0</td><td rowspan="1" colspan="1">0</td><td rowspan="1" colspan="1">0</td><td rowspan="1" colspan="1">0</td><td rowspan="1" colspan="1">0</td><td rowspan="1" colspan="1">0</td><td rowspan="1" colspan="1">0</td><td rowspan="1" colspan="1">0</td><td rowspan="1" colspan="1">0</td><td rowspan="1" colspan="1">9</td><td rowspan="1" colspan="1">0</td></tr></tbody></table></table-wrap></tp:treatment-sec><tp:treatment-sec sec-type="Flower records" id="SECID0EQ4BI"><title>Flower records.</title><p><italic><tp:taxon-name><tp:taxon-name-part taxon-name-part-type="genus" reg="Calothamnus">Calothamnus</tp:taxon-name-part> <tp:taxon-name-part taxon-name-part-type="species" reg="formosus">formosus</tp:taxon-name-part> <tp:taxon-name-part taxon-name-part-type="subspecies" reg="formosus">formosus</tp:taxon-name-part></tp:taxon-name></italic>, <italic><tp:taxon-name><tp:taxon-name-part taxon-name-part-type="genus" reg="Calothamnus">C.</tp:taxon-name-part> <tp:taxon-name-part taxon-name-part-type="species" reg="blepharospermus">blepharospermus</tp:taxon-name-part></tp:taxon-name></italic> (<tp:taxon-name><tp:taxon-name-part taxon-name-part-type="family">Myrtaceae</tp:taxon-name-part></tp:taxon-name>).</p></tp:treatment-sec><tp:treatment-sec sec-type="distribution" id="SECID0EV5BI"><title>Distribution.</title><p>Figure <xref ref-type="fig" rid="F3">3I</xref>.</p></tp:treatment-sec><tp:treatment-sec sec-type="etymology" id="SECID0E65BI"><title>Etymology.</title><p>The specific epithet refers to the white face marks of this species.</p></tp:treatment-sec></tp:taxon-treatment>
