# Supplementary material for: The genus Amegilla (Hymenoptera, Apidae, Anthophorini) in Australia: a revision of the subgenus Asaropoda
Source: Zookeys. 2020 Feb 3;908:45–122. doi: 10.3897/zookeys.908.47375 (PMC7010838; doi:10.3897/zookeys.908.47375)
Supplement: XML Treatment for Amegilla (Asaropoda) albigenella [file zookeys.908.47375-treatment4.xml]

<!DOCTYPE tp:taxon-treatment
  PUBLIC "-//TaxonX//DTD Taxonomic Treatment Publishing DTD v0 20100105//EN" "tax-treatment-NSO.dtd">
<tp:taxon-treatment xmlns:tp="http://www.plazi.org/taxpub"><tp:treatment-meta><kwd-group><label>Taxon classification</label><kwd><named-content xmlns:xlink="http://www.w3.org/1999/xlink" content-type="kingdom">Animalia</named-content></kwd><kwd><named-content xmlns:xlink="http://www.w3.org/1999/xlink" content-type="order">Hymenoptera</named-content></kwd><kwd><named-content xmlns:xlink="http://www.w3.org/1999/xlink" content-type="family">Apidae</named-content></kwd></kwd-group><mixed-citation publication-type="journal"><person-group><name><surname>Leijs</surname><given-names>Remko</given-names></name><name><surname>Dorey</surname><given-names>James</given-names></name><name><surname>Hogendoorn</surname><given-names>Katja</given-names></name></person-group><article-title>The genus <italic><tp:taxon-name><tp:taxon-name-part taxon-name-part-type="genus" reg="Amegilla">Amegilla</tp:taxon-name-part></tp:taxon-name></italic> (<tp:taxon-name><tp:taxon-name-part taxon-name-part-type="order">Hymenoptera</tp:taxon-name-part></tp:taxon-name>, <tp:taxon-name><tp:taxon-name-part taxon-name-part-type="family">Apidae</tp:taxon-name-part></tp:taxon-name>, <tp:taxon-name><tp:taxon-name-part taxon-name-part-type="tribe">Anthophorini</tp:taxon-name-part></tp:taxon-name>) in Australia: a revision of the subgenus <italic><tp:taxon-name><tp:taxon-name-part taxon-name-part-type="genus" reg="Amegilla"/><tp:taxon-name-part taxon-name-part-type="subgenus" reg="Asaropoda">Asaropoda</tp:taxon-name-part></tp:taxon-name></italic></article-title><source>Zookeys</source><day>03</day><month>2</month><year>2020</year><volume>908</volume><fpage>45</fpage><lpage>122</lpage><pub-id pub-id-type="doi">10.3897/zookeys.908.47375</pub-id></mixed-citation></tp:treatment-meta><tp:nomenclature><tp:taxon-name><object-id xmlns:xlink="http://www.w3.org/1999/xlink" content-type="arpha" xlink:type="simple">077252B9-6FD0-5D4A-AF11-87D8744148E7</object-id>
            <tp:taxon-name-part taxon-name-part-type="genus" reg="Amegilla">Amegilla</tp:taxon-name-part> (<tp:taxon-name-part taxon-name-part-type="subgenus" reg="Asaropoda">Asaropoda</tp:taxon-name-part>) <tp:taxon-name-part taxon-name-part-type="species" reg="albigenella">albigenella</tp:taxon-name-part></tp:taxon-name><tp:taxon-authority>Michener, 1965</tp:taxon-authority><xref ref-type="fig" rid="F4">Figure 4A–M</xref><tp:nomenclature-citation-list><tp:nomenclature-citation><tp:taxon-name>
                <tp:taxon-name-part taxon-name-part-type="genus" reg="Amegilla">Amegilla</tp:taxon-name-part> (<tp:taxon-name-part taxon-name-part-type="subgenus" reg="Asaropoda">Asaropoda</tp:taxon-name-part>) <tp:taxon-name-part taxon-name-part-type="species" reg="albigenella">albigenella</tp:taxon-name-part></tp:taxon-name><comment><xref ref-type="bibr" rid="B32">Michener 1965</xref>: 217.</comment></tp:nomenclature-citation><tp:nomenclature-citation><tp:taxon-name>
                <tp:taxon-name-part taxon-name-part-type="genus" reg="Asaropoda">Asaropoda</tp:taxon-name-part> <tp:taxon-name-part taxon-name-part-type="species" reg="albigena">albigena</tp:taxon-name-part></tp:taxon-name><comment>Rayment, 1931: 182.</comment></tp:nomenclature-citation></tp:nomenclature-citation-list></tp:nomenclature><tp:treatment-sec sec-type="material" id="SECID0EQBCI"><title>Specimens examined.</title><p>17 males, 12 females.</p><p>Holotype of <italic><tp:taxon-name><tp:taxon-name-part taxon-name-part-type="genus" reg="Asaropoda">A.</tp:taxon-name-part> <tp:taxon-name-part taxon-name-part-type="species" reg="albigena">albigena</tp:taxon-name-part></tp:taxon-name></italic>, male, Landor Stn, 29-882, WAM 23013.</p></tp:treatment-sec><tp:treatment-sec sec-type="diagnosis" id="SECID0ECCCI"><title>Diagnosis.</title><p>Male with almost triangular patch of light brown stiff bristles on S4 and emarginate apicomedial area of S5 surrounded by dense branched hairs, lateral corners of S5 protruding. Female paraclypeal and supraclypeal marks present, tibial scopa ochre, T2 with a few black hairs anteriorly, process on S6 large narrow, posteriorly with angular smooth ridge Fig. <xref ref-type="fig" rid="F4">4L</xref>).</p><fig id="F4" position="float" orientation="portrait"><object-id xmlns:xlink="http://www.w3.org/1999/xlink" content-type="doi" xlink:type="simple">10.3897/zookeys.908.47375.figure4</object-id><object-id xmlns:xlink="http://www.w3.org/1999/xlink" content-type="arpha" xlink:type="simple">9D5385FB-E8E8-501E-A855-B938EB140F66</object-id><label>Figure 4.</label><caption><p><tp:taxon-name><tp:taxon-name-part taxon-name-part-type="genus" reg="Amegilla">Amegilla</tp:taxon-name-part> (<tp:taxon-name-part taxon-name-part-type="subgenus" reg="Asaropoda">Asaropoda</tp:taxon-name-part>) <tp:taxon-name-part taxon-name-part-type="species" reg="albigenella">albigenella</tp:taxon-name-part></tp:taxon-name> Michener, 1965.</p></caption><graphic xmlns:xlink="http://www.w3.org/1999/xlink" xlink:href="zookeys-908-045-g004.jpg" position="float" orientation="portrait" xlink:type="simple" id="oo_376121.jpg"><uri content-type="original_file" xlink:type="simple">https://binary.pensoft.net/fig/376121</uri></graphic></fig></tp:treatment-sec><tp:treatment-sec sec-type="redescription" id="SECID0EHDCI"><title>Redescription.</title><p>Male (SAMA 32-033598, RL0456) Body length 14 mm, forewing length 10.1 mm, head width 4.7 mm.</p><p><bold><italic>Structure</italic></bold>: Inner orbits of eyes diverging above; head wider than long; clypeal protuberance in profile 0.87 × eye width; mandible with small subapical tooth; F1 equal to combined length of next 2.3 flagellomeres; F1 0.87 × as long as scape; F2 0.6 × as long as F3; F3-F10 1.25 × as long as wide; last flagellomere 0.78 × as long as F1; marginal cell length 0.72 distance from apex of cell to wing tip; cu-v of hind wing longer than second abscissa of M+Cu; S5 with apicomedial emargination circa five times as wide as deep; posterior lateral corners drawn into distinct lobe, S6 with apicomedial emargination circa 3.5 × as wide as deep; emargination preceded by parabolic raised smooth ridge.</p><p><italic>Genitalia</italic>: penis valves with well extended shoulders; volsella with circa ten long setae (Fig. <xref ref-type="fig" rid="F4">4H</xref>); gonocoxa laterally with setae lacking; apex of gonocoxa with broadly rounded dorsal lobe and small ventral lobe; outer gonostylus robust, with strong setae on inner surface; inner gonostylus very small, reduced to transparent membrane (Fig. <xref ref-type="fig" rid="F4">4G</xref>); S7 (Fig. <xref ref-type="fig" rid="F4">4E</xref>); S8 narrowed towards apex, slightly emarginate (Fig. <xref ref-type="fig" rid="F4">4F</xref>).</p><p><bold><italic>Pubescence</italic></bold>: Head white, apart from pale yellow on vertex, a few dark hairs below ocelli, scutum, scutellum and metanotum with pale orange hairs intermixed with dark hairs, mesosoma laterally pale orange on dorsal half under the wing base, remaining hairs white, fore leg with pale yellow, mid femur mid and hind tibia and tarsus pale orange on outer surfaces, femur, tibia and tarsus on inner surfaces black-brown, metasomal terga with pale orange hairs, T2 anteriorly with wide band of black hairs; T3 with few black hairs in anterolateral corners, S1-S5 with pale yellow hairs, S4 apicomedial area with triangular patch of brown anteromedially-directed bristles, circa 1/3 the width of the sterna (Fig. <xref ref-type="fig" rid="F4">4C</xref>), S5 area preceding the emargination covered in long brown branched posteromedially directed hairs; S5 laterally with plumes of long orange hairs on posteriolateral lobes, S6 with patch of orange stiff hairs posterior to rounded ridge, longer branched hairs in the emargination.</p><p><bold><italic>Colouration</italic></bold>: Integument of head black, apart from scape orange-brown, flagellum brown below, black above, labrum pale yellow with translucent dots near dorsolateral corners, clypeus pale yellow, supraclypeal area pale yellow, paraclypeal area pale yellow, mandible pale yellow at base, black at tip, proboscis orange-brown, mesosoma and anterior metasomal terga black; posterior margins of metasomal terga translucent orange; sterna orange-brown; legs: coxa, trochanter and femur and inner surface of tibia brown, remaining parts orange.</p></tp:treatment-sec><tp:treatment-sec sec-type="Female" id="SECID0EZECI"><title>Female</title><p>redescription (VM 35933): Body length 14.5 mm, forewing length 10.6 mm, head width 5.2 mm.</p><p><bold><italic>Structure</italic></bold>: Inner orbits of eyes diverging above; head wider than long; clypeal protuberance in profile 0.69 × eye width; mandible with subapical tooth; F1 equal to combined length of next 3 flagellomeres; F1 0.9 × as long as scape; F2 0.75 × as long as F3; F3-F10 slightly longer than wide; last flagellomere 0.6 × as long as F1; marginal cell length 0.76 × distance from apex of cell to wing tip; cu-v of hind wing as long as second abscissa of M+Cu; S6 with small angular raised median ridge (Fig. <xref ref-type="fig" rid="F4">4L</xref>).</p><p><bold><italic>Pubescence</italic></bold>: Head white, apart from pale yellow on vertex, a few dark hairs below ocelli; scutum, scutellum and metanotum with pale orange hairs intermixed with dark hairs; mesosoma laterally and ventrally pale orange under the wing base, remaining hairs pale yellow to white; fore leg pale yellow; mid and hind tibia and tarsus pale orange on outer surfaces, femur, and tibia and tarsus on inner surfaces black-brown; metasomal terga with pale orange hairs; T2 anteriorly only with a few erect black hairs; T3 without black hairs in anterolateral corners; T5 with brown prepygidial fimbria, T6 with strong orange-brown hairs flanking the pygidial plate and much darker at the apex; S1-S5 with pale yellow hairs and few stiff erect dark hairs on disks of S1-S4.</p><p><bold><italic>Colouration</italic></bold>: Integument of head black, apart from: scape orange-brown, flagellum brown below, black above; labrum pale yellow with translucent dots near dorsolateral corners; clypeus pale yellow with large brown dorso lateral patches resulting in pale yellow midline; supraclypeal area pale yellow; paraclypeal area pale yellow; mandible pale yellow at base, black at tip; proboscis orange-brown. Mesosoma and anterior metasomal terga dark brown; posterior margins of metasomal terga somewhat translucent, sterna orange-brown; legs: coxa, trochanter and femur and inner surface of tibia brown, remaining parts orange.</p><table-wrap position="float" orientation="portrait"><caption><p>
                <bold>Phenology.</bold>
              </p></caption><table id="TID0EYPAK" rules="all"><tbody><tr><td rowspan="1" colspan="1"><bold>Month</bold>:</td><td rowspan="1" colspan="1">
                    <bold>Jan</bold>
                  </td><td rowspan="1" colspan="1">
                    <bold>Feb</bold>
                  </td><td rowspan="1" colspan="1">
                    <bold>Mar</bold>
                  </td><td rowspan="1" colspan="1">
                    <bold>Apr</bold>
                  </td><td rowspan="1" colspan="1">
                    <bold>May</bold>
                  </td><td rowspan="1" colspan="1">
                    <bold>Jun</bold>
                  </td><td rowspan="1" colspan="1">
                    <bold>Jul</bold>
                  </td><td rowspan="1" colspan="1">
                    <bold>Aug</bold>
                  </td><td rowspan="1" colspan="1">
                    <bold>Sep</bold>
                  </td><td rowspan="1" colspan="1">
                    <bold>Oct</bold>
                  </td><td rowspan="1" colspan="1">
                    <bold>Nov</bold>
                  </td><td rowspan="1" colspan="1">
                    <bold>Dec</bold>
                  </td></tr><tr><td rowspan="1" colspan="1">No. of records:</td><td rowspan="1" colspan="1">1</td><td rowspan="1" colspan="1">0</td><td rowspan="1" colspan="1">1</td><td rowspan="1" colspan="1">2</td><td rowspan="1" colspan="1">15</td><td rowspan="1" colspan="1">0</td><td rowspan="1" colspan="1">0</td><td rowspan="1" colspan="1">0</td><td rowspan="1" colspan="1">1</td><td rowspan="1" colspan="1">7</td><td rowspan="1" colspan="1">0</td><td rowspan="1" colspan="1">1</td></tr></tbody></table></table-wrap></tp:treatment-sec><tp:treatment-sec sec-type="Flower records" id="SECID0E3JCI"><title>Flower records.</title><p><italic><tp:taxon-name><tp:taxon-name-part taxon-name-part-type="genus" reg="Eremophila">Eremophila</tp:taxon-name-part></tp:taxon-name> glabra, <tp:taxon-name><tp:taxon-name-part taxon-name-part-type="genus" reg="Eremophila">Eremophila</tp:taxon-name-part></tp:taxon-name> alternifolia, <tp:taxon-name><tp:taxon-name-part taxon-name-part-type="genus" reg="Eremophila">Eremophila</tp:taxon-name-part> <tp:taxon-name-part taxon-name-part-type="species" reg="longifolia">longifolia</tp:taxon-name-part></tp:taxon-name></italic> (<tp:taxon-name><tp:taxon-name-part taxon-name-part-type="family">Scrophulariaceae</tp:taxon-name-part></tp:taxon-name>), <italic><tp:taxon-name><tp:taxon-name-part taxon-name-part-type="genus" reg="Eucalyptus">Eucalyptus</tp:taxon-name-part></tp:taxon-name></italic> (<tp:taxon-name><tp:taxon-name-part taxon-name-part-type="family">Myrtaceae</tp:taxon-name-part></tp:taxon-name>).</p></tp:treatment-sec><tp:treatment-sec sec-type="distribution" id="SECID0EKLCI"><title>Distribution.</title><p>Figure <xref ref-type="fig" rid="F4">4I</xref>.</p></tp:treatment-sec><ref-list><ref id="B32"><mixed-citation xmlns:xlink="http://www.w3.org/1999/xlink" xlink:type="simple"><person-group><name name-style="western"><surname>Michener</surname><given-names>CD</given-names></name></person-group> (<year>1965</year>) <article-title>A Classification of the bees of the Australian and South Pacific Regions.</article-title><source>Bulletin of the American Museum of Natural History</source><volume>130</volume>: <fpage>1</fpage>–<lpage>362</lpage>.</mixed-citation></ref></ref-list></tp:taxon-treatment>
