# Supplementary material for: The genus Amegilla (Hymenoptera, Apidae, Anthophorini) in Australia: a revision of the subgenus Asaropoda
Source: Zookeys. 2020 Feb 3;908:45–122. doi: 10.3897/zookeys.908.47375 (PMC7010838; doi:10.3897/zookeys.908.47375)
Supplement: XML Treatment for Amegilla (Asaropoda) aurantia [file zookeys.908.47375-treatment5.xml]

<!DOCTYPE tp:taxon-treatment
  PUBLIC "-//TaxonX//DTD Taxonomic Treatment Publishing DTD v0 20100105//EN" "tax-treatment-NSO.dtd">
<tp:taxon-treatment xmlns:tp="http://www.plazi.org/taxpub"><tp:treatment-meta><kwd-group><label>Taxon classification</label><kwd><named-content xmlns:xlink="http://www.w3.org/1999/xlink" content-type="kingdom">Animalia</named-content></kwd><kwd><named-content xmlns:xlink="http://www.w3.org/1999/xlink" content-type="order">Hymenoptera</named-content></kwd><kwd><named-content xmlns:xlink="http://www.w3.org/1999/xlink" content-type="family">Apidae</named-content></kwd></kwd-group><mixed-citation publication-type="journal"><person-group><name><surname>Leijs</surname><given-names>Remko</given-names></name><name><surname>Dorey</surname><given-names>James</given-names></name><name><surname>Hogendoorn</surname><given-names>Katja</given-names></name></person-group><article-title>The genus <italic><tp:taxon-name><tp:taxon-name-part taxon-name-part-type="genus" reg="Amegilla">Amegilla</tp:taxon-name-part></tp:taxon-name></italic> (<tp:taxon-name><tp:taxon-name-part taxon-name-part-type="order">Hymenoptera</tp:taxon-name-part></tp:taxon-name>, <tp:taxon-name><tp:taxon-name-part taxon-name-part-type="family">Apidae</tp:taxon-name-part></tp:taxon-name>, <tp:taxon-name><tp:taxon-name-part taxon-name-part-type="tribe">Anthophorini</tp:taxon-name-part></tp:taxon-name>) in Australia: a revision of the subgenus <italic><tp:taxon-name><tp:taxon-name-part taxon-name-part-type="genus" reg="Amegilla"/><tp:taxon-name-part taxon-name-part-type="subgenus" reg="Asaropoda">Asaropoda</tp:taxon-name-part></tp:taxon-name></italic></article-title><source>Zookeys</source><day>03</day><month>2</month><year>2020</year><volume>908</volume><fpage>45</fpage><lpage>122</lpage><pub-id pub-id-type="doi">10.3897/zookeys.908.47375</pub-id></mixed-citation></tp:treatment-meta><tp:nomenclature><tp:taxon-name><object-id xmlns:xlink="http://www.w3.org/1999/xlink" content-type="arpha" xlink:type="simple">80CED679-978E-56FC-B283-827F2DA339DB</object-id>
            <tp:taxon-name-part taxon-name-part-type="genus" reg="Amegilla">Amegilla</tp:taxon-name-part> (<tp:taxon-name-part taxon-name-part-type="subgenus" reg="Asaropoda">Asaropoda</tp:taxon-name-part>) <tp:taxon-name-part taxon-name-part-type="species" reg="aurantia">aurantia</tp:taxon-name-part><object-id xmlns:xlink="http://www.w3.org/1999/xlink" content-type="zoobank" xlink:type="simple">http://zoobank.org/CCA3E970-8F98-43EA-96CA-8FE2827632AC</object-id></tp:taxon-name><tp:taxon-authority>Leijs, sp. nov.</tp:taxon-authority><xref ref-type="fig" rid="F5">Figure 5A–M</xref></tp:nomenclature><tp:treatment-sec sec-type="material" id="SECID0EMNCI"><title>Specimens examined.</title><p>(6 males, 8 females).</p></tp:treatment-sec><tp:treatment-sec sec-type="Types" id="SECID0ERNCI"><title>Types.</title><p>Holotype, male, Mount Augustus, WA (<named-content xmlns:xlink="http://www.w3.org/1999/xlink" content-type="dwc:verbatimCoordinates" xlink:type="simple"><named-content content-type="geo-json" specific-use="{&#34;type&#34;:&#34;Point&#34;,&#34;coordinates&#34;:[116.840000,-24.326100]}" id="NCID0E1NCI" xlink:type="simple">24.3261S; 116.8400E</named-content></named-content>), 03 Sept. 1980, CA Howard &amp; TF Houston, WAM 5476, on <italic><tp:taxon-name><tp:taxon-name-part taxon-name-part-type="genus" reg="Pityrodia">Pityrodia</tp:taxon-name-part> <tp:taxon-name-part taxon-name-part-type="species" reg="augustensis">augustensis</tp:taxon-name-part></tp:taxon-name></italic>;</p><p>Allotype, female, Yampire Gorge, WA (<named-content xmlns:xlink="http://www.w3.org/1999/xlink" content-type="dwc:verbatimCoordinates" xlink:type="simple"><named-content content-type="geo-json" specific-use="{&#34;type&#34;:&#34;Point&#34;,&#34;coordinates&#34;:[118.467500,-22.373800]}" id="NCID0EPOCI" xlink:type="simple">22.3738S; 118.4675E</named-content></named-content>), 26 Aug. 1971, TF Houston, WAM 5457.</p></tp:treatment-sec><tp:treatment-sec sec-type="diagnosis" id="SECID0EUOCI"><title>Diagnosis.</title><p>Male S3 and S4 broadly emarginated each with round patch of black bristles. Female paraclypeal and supraclypeal area with pale yellow marks, tibial scopa orange, T2 with some black hairs in anterolateral corners, process on S6 irregularly striate, not well defined posteriorly (Fig. <xref ref-type="fig" rid="F5">5L</xref>)</p><fig id="F5" position="float" orientation="portrait"><object-id xmlns:xlink="http://www.w3.org/1999/xlink" content-type="doi" xlink:type="simple">10.3897/zookeys.908.47375.figure5</object-id><object-id xmlns:xlink="http://www.w3.org/1999/xlink" content-type="arpha" xlink:type="simple">6A0C1850-566E-5D1A-AFBC-5C619F66A2D9</object-id><label>Figure 5.</label><caption><p><tp:taxon-name><tp:taxon-name-part taxon-name-part-type="genus" reg="Amegilla">Amegilla</tp:taxon-name-part> (<tp:taxon-name-part taxon-name-part-type="subgenus" reg="Asaropoda">Asaropoda</tp:taxon-name-part>) <tp:taxon-name-part taxon-name-part-type="species" reg="aurantia">aurantia</tp:taxon-name-part></tp:taxon-name> Leijs, sp. nov.</p></caption><graphic xmlns:xlink="http://www.w3.org/1999/xlink" xlink:href="zookeys-908-045-g005.jpg" position="float" orientation="portrait" xlink:type="simple" id="oo_376122.jpg"><uri content-type="original_file" xlink:type="simple">https://binary.pensoft.net/fig/376122</uri></graphic></fig></tp:treatment-sec><tp:treatment-sec sec-type="description" id="SECID0ECQCI"><title>Description.</title><p>Male holotype (WAM5476): Body length 13 mm, forewing length 9 mm, head width 4.4 mm.</p><p><bold><italic>Structure</italic></bold>: Inner orbits of eyes diverging above and below; head wider than long; clypeal protuberance in profile 0.67 × eye width; mandible with subapical tooth; F1 equal to combined length of next 1.6 flagellomeres; F1 0.63 × as long as scape; F2 0.67 × as long as F3; F3-F10 1.3 × as long as wide; last flagellomere 1.1 × as long as F1; marginal cell length 0.69 × distance from apex of cell to wing tip; cu-v of hind wing 1.5 × length of second abscissa of M+Cu; S2-6 with distinct emarginations; S2 deep almost semicircular; S3 circa three times as wide as deep; S4 circa six times as wide as deep; S5 circa six times as wide as deep; S6 with apicomedial emargination circa 2.5 × as wide as deep; S6 medially with raised posteriorly directed rounded ridge.</p><p><italic>Genitalia</italic>: penis valves with well extended shoulders; volsella short, with ten setae (Fig. <xref ref-type="fig" rid="F5">5H</xref>); gonocoxa laterally with a few short setae; apex of gonocoxa constricted with a dorsal rounded lobe; outer gonostylus robust, with rounded basal lobe at inner ventral side, and row of long robust setae on inner surface dorsally and dense fine setae ventrally; inner gonostylus very small, reduced to transparent lobe (Fig. <xref ref-type="fig" rid="F5">5G</xref>); S7 (Fig. <xref ref-type="fig" rid="F5">5E</xref>); S8 broad with rounded apex bearing fine setae, and a few strong setae around midline (Fig. <xref ref-type="fig" rid="F5">5F</xref>).</p><p><bold><italic>Pubescence</italic></bold>: Head white and pale orange around ocelli and on vertex; scutum, scutellum and metanotum orange and some darker hairs in the area between the tegulae; mesosoma laterally orange, ventrally orange and dark brown; fore leg pale orange; mid and hind legs: coxa, trochanter and inner surface of femur, tibia and metatarsus with dark brown pubescence, outer surface orange; metasomal terga with pale orange hairs; T2 anteriorly with narrow band of black hairs; S1-S5 with narrow rows of pale orange hairs on posterior margins increasing in length laterally; apicomedial area of S3 and S4 with distinct round patch of black, forward-directed bristles; S5 with long brown branched hairs around the emargination, and long plumes of orange hairs laterally; S6 with small patch of orange hairs posterior to rounded ridge, short and dense pale hairs in the emargination.</p><p><bold><italic>Colouration</italic></bold>: Integument black-brown, apart from: top of femur, tibia and tarsus orange; sterna brown, most of metasoma orange; scape pale yellow below; flagellum dark brown; labrum pale yellow with small black dot near dorsolateral corners; clypeus pale yellow; supraclypeal area pale yellow; paraclypeal area pale yellow; mandible pale yellow at base, greyish at tip; proboscis orange.</p><p><bold>Female</bold> holotype (WAM5457): Body length 14 mm, forewing length 10.2 mm, head width 4.9 mm.</p><p><bold><italic>Structure</italic></bold>: Inner orbits of eyes diverging above; head wider than long; clypeal protuberance in profile 0.74 × eye width; mandible with subapical tooth; F1 equal to combined length of next 3 flagellomeres; F1 0.86 × as long as scape; F2 0.67 × as long as F3; F3-F10 circa as long as wide; last flagellomere 0.63 × as long as F1; marginal cell length 0.61 × distance from apex of cell to wing tip; cu-v of hind wing 1.4 × length of second abscissa of M+Cu; S6 with narrow raised area and short transverse posterior ridge (Fig. <xref ref-type="fig" rid="F5">5L</xref>).</p><p><bold><italic>Pubescence</italic></bold>: Head white with pale orange hairs around ocelli and on vertex; scutum, scutellum and metanotum orange and some darker hairs between the tegulae; mesosoma laterally and ventrally pale orange; fore leg pale orange hairs; mid and hind legs: coxa, trochanter and inner surface of femur, tibia and metatarsus dark brown, outer surface orange; metasomal terga pale orange, T2 with some black hairs in anterolateral corners; T5 fimbria brown medially; T6 with strong brown hairs flanking the pygidial plate; S1-S5 with narrow rows of pale orange hairs on posterior margins increasing in length laterally; S2–S4 with some black hairs medially.</p><p><bold><italic>Colouration</italic></bold>: Integument of head and mesosoma black-brown, apart from: scape orange-brown; F1–F2 brown remaining segments brown below, black above; labrum yellow with small brown dots near dorsolateral corners; clypeus yellow with undefined narrow brown marks; supraclypeal area with pale yellow triangle; paraclypeal area with pale yellow mark along epistomal suture; mandible pale yellow at base, black at tip; proboscis orange; top of femur, tibia, tarsus orange.</p><table-wrap position="float" orientation="portrait"><caption><p>
                <bold>Phenology.</bold>
              </p></caption><table id="TID0ENVAK" rules="all"><tbody><tr><td rowspan="1" colspan="1"><bold>Month</bold>:</td><td rowspan="1" colspan="1">
                    <bold>Jan</bold>
                  </td><td rowspan="1" colspan="1">
                    <bold>Feb</bold>
                  </td><td rowspan="1" colspan="1">
                    <bold>Mar</bold>
                  </td><td rowspan="1" colspan="1">
                    <bold>Apr</bold>
                  </td><td rowspan="1" colspan="1">
                    <bold>May</bold>
                  </td><td rowspan="1" colspan="1">
                    <bold>Jun</bold>
                  </td><td rowspan="1" colspan="1">
                    <bold>Jul</bold>
                  </td><td rowspan="1" colspan="1">
                    <bold>Aug</bold>
                  </td><td rowspan="1" colspan="1">
                    <bold>Sep</bold>
                  </td><td rowspan="1" colspan="1">
                    <bold>Oct</bold>
                  </td><td rowspan="1" colspan="1">
                    <bold>Nov</bold>
                  </td><td rowspan="1" colspan="1">
                    <bold>Dec</bold>
                  </td></tr><tr><td rowspan="1" colspan="1">No. of records:</td><td rowspan="1" colspan="1">0</td><td rowspan="1" colspan="1">0</td><td rowspan="1" colspan="1">0</td><td rowspan="1" colspan="1">0</td><td rowspan="1" colspan="1">0</td><td rowspan="1" colspan="1">0</td><td rowspan="1" colspan="1">0</td><td rowspan="1" colspan="1">11</td><td rowspan="1" colspan="1">3</td><td rowspan="1" colspan="1">0</td><td rowspan="1" colspan="1">0</td><td rowspan="1" colspan="1">0</td></tr></tbody></table></table-wrap></tp:treatment-sec><tp:treatment-sec sec-type="Flower records" id="SECID0ESWCI"><title>Flower records.</title><p><italic><tp:taxon-name><tp:taxon-name-part taxon-name-part-type="genus" reg="Eremophila">Eremophila</tp:taxon-name-part> <tp:taxon-name-part taxon-name-part-type="species" reg="maculata">maculata</tp:taxon-name-part></tp:taxon-name></italic> ?, <italic><tp:taxon-name><tp:taxon-name-part taxon-name-part-type="genus" reg="Stemodia">Stemodia</tp:taxon-name-part> <tp:taxon-name-part taxon-name-part-type="species" reg="grossa">grossa</tp:taxon-name-part></tp:taxon-name></italic> (<tp:taxon-name><tp:taxon-name-part taxon-name-part-type="family">Scrophulariaceae</tp:taxon-name-part></tp:taxon-name>), <italic><tp:taxon-name><tp:taxon-name-part taxon-name-part-type="genus" reg="Trichodesma">Trichodesma</tp:taxon-name-part> <tp:taxon-name-part taxon-name-part-type="species" reg="zeylanicum">zeylanicum</tp:taxon-name-part></tp:taxon-name></italic> (<tp:taxon-name><tp:taxon-name-part taxon-name-part-type="family">Boraginaceae</tp:taxon-name-part></tp:taxon-name>), <italic><tp:taxon-name><tp:taxon-name-part taxon-name-part-type="genus" reg="Pityrodia">Pityrodia</tp:taxon-name-part> <tp:taxon-name-part taxon-name-part-type="species" reg="augustensis">augustensis</tp:taxon-name-part></tp:taxon-name></italic> (<tp:taxon-name><tp:taxon-name-part taxon-name-part-type="family">Chloanthaceae</tp:taxon-name-part></tp:taxon-name>).</p></tp:treatment-sec><tp:treatment-sec sec-type="distribution" id="SECID0ETYCI"><title>Distribution.</title><p>Figure <xref ref-type="fig" rid="F5">5I</xref>.</p></tp:treatment-sec><tp:treatment-sec sec-type="etymology" id="SECID0E4YCI"><title>Etymology.</title><p>The specific epithet refers to the orange habitus of the species.</p></tp:treatment-sec></tp:taxon-treatment>
