# Supplementary material for: The genus Amegilla (Hymenoptera, Apidae, Anthophorini) in Australia: a revision of the subgenus Asaropoda
Source: Zookeys. 2020 Feb 3;908:45–122. doi: 10.3897/zookeys.908.47375 (PMC7010838; doi:10.3897/zookeys.908.47375)
Supplement: XML Treatment for Amegilla (Asaropoda) batleyi [file zookeys.908.47375-treatment6.xml]

<!DOCTYPE tp:taxon-treatment
  PUBLIC "-//TaxonX//DTD Taxonomic Treatment Publishing DTD v0 20100105//EN" "tax-treatment-NSO.dtd">
<tp:taxon-treatment xmlns:tp="http://www.plazi.org/taxpub"><tp:treatment-meta><kwd-group><label>Taxon classification</label><kwd><named-content xmlns:xlink="http://www.w3.org/1999/xlink" content-type="kingdom">Animalia</named-content></kwd><kwd><named-content xmlns:xlink="http://www.w3.org/1999/xlink" content-type="order">Hymenoptera</named-content></kwd><kwd><named-content xmlns:xlink="http://www.w3.org/1999/xlink" content-type="family">Apidae</named-content></kwd></kwd-group><mixed-citation publication-type="journal"><person-group><name><surname>Leijs</surname><given-names>Remko</given-names></name><name><surname>Dorey</surname><given-names>James</given-names></name><name><surname>Hogendoorn</surname><given-names>Katja</given-names></name></person-group><article-title>The genus <italic><tp:taxon-name><tp:taxon-name-part taxon-name-part-type="genus" reg="Amegilla">Amegilla</tp:taxon-name-part></tp:taxon-name></italic> (<tp:taxon-name><tp:taxon-name-part taxon-name-part-type="order">Hymenoptera</tp:taxon-name-part></tp:taxon-name>, <tp:taxon-name><tp:taxon-name-part taxon-name-part-type="family">Apidae</tp:taxon-name-part></tp:taxon-name>, <tp:taxon-name><tp:taxon-name-part taxon-name-part-type="tribe">Anthophorini</tp:taxon-name-part></tp:taxon-name>) in Australia: a revision of the subgenus <italic><tp:taxon-name><tp:taxon-name-part taxon-name-part-type="genus" reg="Amegilla"/><tp:taxon-name-part taxon-name-part-type="subgenus" reg="Asaropoda">Asaropoda</tp:taxon-name-part></tp:taxon-name></italic></article-title><source>Zookeys</source><day>03</day><month>2</month><year>2020</year><volume>908</volume><fpage>45</fpage><lpage>122</lpage><pub-id pub-id-type="doi">10.3897/zookeys.908.47375</pub-id></mixed-citation></tp:treatment-meta><tp:nomenclature><tp:taxon-name><object-id xmlns:xlink="http://www.w3.org/1999/xlink" content-type="arpha" xlink:type="simple">DE425299-5F92-536D-B003-25211CA77F26</object-id>
            <tp:taxon-name-part taxon-name-part-type="genus" reg="Amegilla">Amegilla</tp:taxon-name-part> (<tp:taxon-name-part taxon-name-part-type="subgenus" reg="Asaropoda">Asaropoda</tp:taxon-name-part>) <tp:taxon-name-part taxon-name-part-type="species" reg="batleyi">batleyi</tp:taxon-name-part><object-id xmlns:xlink="http://www.w3.org/1999/xlink" content-type="zoobank" xlink:type="simple">http://zoobank.org/D3B4AA5A-B6A0-48AF-9319-013FE836DF42</object-id></tp:taxon-name><tp:taxon-authority>Leijs, sp. nov.</tp:taxon-authority><xref ref-type="fig" rid="F6">Figure 6A–M</xref></tp:nomenclature><tp:treatment-sec sec-type="material" id="SECID0E11CI"><title>Specimens examined.</title><p>3 males, 2 females.</p></tp:treatment-sec><tp:treatment-sec sec-type="Types" id="SECID0E61CI"><title>Types.</title><p>Holotype, male, 7 km NW Barkly Roadhouse, NT (<named-content xmlns:xlink="http://www.w3.org/1999/xlink" content-type="dwc:verbatimCoordinates" xlink:type="simple"><named-content content-type="geo-json" specific-use="{&#34;type&#34;:&#34;Point&#34;,&#34;coordinates&#34;:[135.767500,-19.669700]}" id="NCID0EI2CI" xlink:type="simple">19.6697S; 135.7675E</named-content></named-content>), 14 May 2008, M Batley, sweep sample, AM K.361599;</p><p>Allotype, female, 29 km South of Tennant Creek, NT (<named-content xmlns:xlink="http://www.w3.org/1999/xlink" content-type="dwc:verbatimCoordinates" xlink:type="simple"><named-content content-type="geo-json" specific-use="{&#34;type&#34;:&#34;Point&#34;,&#34;coordinates&#34;:[134.233100,-19.810800]}" id="NCID0ES2CI" xlink:type="simple">19.8108S; 134.2331E</named-content></named-content>), 20 May 1973, TF &amp; CA Houston, on <italic><tp:taxon-name><tp:taxon-name-part taxon-name-part-type="genus" reg="Eucalyptus">Eucalyptus</tp:taxon-name-part></tp:taxon-name></italic>, WAM 5471;</p><p>Paratype, male WAM 5473, female WAM 5472, same locality data as allotype.</p></tp:treatment-sec><tp:treatment-sec sec-type="diagnosis" id="SECID0E62CI"><title>Diagnosis.</title><p>Male with rectangular patch of pale bristles on S4 and shallow emarginated apicomedial area of S5. Female small paraclypeal mark in lower corners, supraclypeal mark present, tibial scopa grey-white, T2 without black hairs anteriorly, process on S6 openly punctate, little defined posteriorly (Fig. <xref ref-type="fig" rid="F6">6L</xref>).</p><fig id="F6" position="float" orientation="portrait"><object-id xmlns:xlink="http://www.w3.org/1999/xlink" content-type="doi" xlink:type="simple">10.3897/zookeys.908.47375.figure6</object-id><object-id xmlns:xlink="http://www.w3.org/1999/xlink" content-type="arpha" xlink:type="simple">19E6C55E-52F3-561D-AB17-1AA89737665E</object-id><label>Figure 6.</label><caption><p><tp:taxon-name><tp:taxon-name-part taxon-name-part-type="genus" reg="Amegilla">Amegilla</tp:taxon-name-part> (<tp:taxon-name-part taxon-name-part-type="subgenus" reg="Asaropoda">Asaropoda</tp:taxon-name-part>) <tp:taxon-name-part taxon-name-part-type="species" reg="batleyi">batleyi</tp:taxon-name-part></tp:taxon-name> Leijs, sp. nov.</p></caption><graphic xmlns:xlink="http://www.w3.org/1999/xlink" xlink:href="zookeys-908-045-g006.jpg" position="float" orientation="portrait" xlink:type="simple" id="oo_376123.jpg"><uri content-type="original_file" xlink:type="simple">https://binary.pensoft.net/fig/376123</uri></graphic></fig></tp:treatment-sec><tp:treatment-sec sec-type="description" id="SECID0EN4CI"><title>Description.</title><p>Male holotype (AM K361599): Body length 14 mm, forewing length 9 mm, head width 4.9 mm.</p><p><bold><italic>Structure</italic></bold>: Inner orbits of eyes parallel; head wider than long; clypeal protuberance in profile 0.6 × eye width; mandible with weak subapical tooth; F1 slightly shorter than combined length of F2+3; F1 0.75 × as long as scape; F2 equal in length to F3; F3-F10 circa as long as wide; last flagellomere 0.5 × length of F1; marginal cell length 0.79 distance from apex of cell to wing tip; cu-v of hind wing equal to length of second abscissa of M+Cu; S5 with apicomedial emargination circa six times as wide as deep, S6 with apicomedial emargination 5.1 × as wide as deep, S6 marginal zone narrow, smooth, with open punctures and hairs, medially without patch of bristles (Fig. <xref ref-type="fig" rid="F6">6C</xref>).</p><p><italic>Genitalia</italic>: penis valves laterally with extended rounded shoulders; volsella with circa six long setae (Fig. <xref ref-type="fig" rid="F6">6H</xref>); gonocoxa laterally with four long setae and six short setae; apex of gonocoxa ventrally with acute process (Fig. <xref ref-type="fig" rid="F6">6H</xref>); outer gonostylus short and truncated, with long setae on inner and outer surface; inner gonostylus well developed, circa as long as width of outer gonocoxa at apex, with long setae (Fig. <xref ref-type="fig" rid="F6">6G</xref>); S7 (Fig. <xref ref-type="fig" rid="F6">6E</xref>); S8 triangular, apex with sharp corners and emarginated (Fig. <xref ref-type="fig" rid="F6">6F</xref>).</p><p><bold><italic>Pubescence</italic></bold>: Head white hairs and scattered dark hairs on frons and vertex, genae white, scutum, scutellum and metanotum light brown with scattered dark brown hairs; mesosoma laterally and ventrally with pale to white, fore leg with long pale hair on outer surface; fore leg inner surfaces of tibia and tarsus with short orange-brown hair; mid femur anterior and posterior surfaces pale; mid tibia pale; mid metatarsus pale, last segments orange, mid tarsus inner surface orange with two dark brown streaks, hind leg outer surface of femur, tibia and metatarsus pale, hind leg inner surface black; metasomal terga with pale ochre adpressed hairs intermixed with scattered erect black hairs on T1-T3 and white erect hairs on T4-T6, T2 anteriorly without dark hairs, T7 short white pubescence, S1-S5 with pale apical fringes laterally only; S3 with open row of simple setae on premarginal line, S4 apicomedial area with rectangular patch of pale apically directed bristles circa 1/3 of sternal width Fig. <xref ref-type="fig" rid="F6">6C</xref>); S5 with dark branched hairs on marginal zone around emargination, flanked with pale hairs on disc, S6 with smooth marginal zone and sparse to openly placed branched hairs.</p><p><bold><italic>Colouration</italic></bold>: Integument of head black apart from: scape yellow below, labrum yellow with brown dots in dorsolateral corners, clypeus orange-yellow, supraclypeal area orange-yellow, paraclypeal area brown, mandible yellow with dark brown tip, proboscis orange; mesosoma black, metasoma brown with orange translucent marginal zones; legs orange apart from coxae, trochanters and basal half of femur brown.</p><p><bold>Female</bold> allotype (WAM 5471): Body length 14 mm, forewing length 10 mm, head width 5.6 mm.</p><p><bold><italic>Structure</italic></bold>: Inner orbits of eyes slightly diverging above; head wider than long; clypeal protuberance in profile 0.67 × eye width; mandible with weak subapical tooth; F1 equal to combined length of next 3.3 flagellomeres; F1 0.93 × as long as scape; F2 0.75 × as long as F3; F3-F10 circa as long as wide; last flagellomere 0.57 × length of F1; marginal cell length 0.42 × the length of costal vein R; cu-v of hind wing 0.86 × length of second abscissa of M+Cu; S6 with broadly rounded area raised posteriorly (Fig. <xref ref-type="fig" rid="F6">6L</xref>).</p><p><bold><italic>Pubescence</italic></bold>: Head white with scattered dark hairs on frons and vertex; genae white; scutum, scutellum and metanotum light ochre with scattered dark brown hairs; mesosoma laterally and ventrally with light ochre hairs under the wing bases, remaining hairs white; fore leg with pale hair on inner and outer surface; mid and hind legs whitish on outer surfaces, black-brown on inner surfaces, including black hairs on hind trochanters, mid tibia, mid metatarsus and mid tarsus; metasomal terga with pale ochre adpressed hairs intermixed with scattered erect black hairs on T1–T3 and white erect hairs on T4–T6; T2 anteriorly without dark hairs; T5 with brown prepygidial fimbria, T6 with strong orange-brown hairs flanking the pygidial plate; S1–S5 with ochre erect hairs on posterior margins.</p><p><bold><italic>Colouration</italic></bold>: Integument of head black, apart from scape yellow below; flagellum orange below, brown above; labrum pale yellow with translucent dots in dorsolateral corners; clypeus pale yellow with two vague subparallel brown linear marks; supraclypeal area with small pale yellow mark; paraclypeal area with small pale yellow mark in ventral corner; mandible pale yellow at base, black at tip; proboscis orange-brown; mesosoma black; metasoma brown with orange transparent marginal zones; legs orange apart from coxae, trochanters and basal half of femur brown.</p><table-wrap position="float" orientation="portrait"><caption><p>
                <bold>Phenology.</bold>
              </p></caption><table id="TID0EC2AK" rules="all"><tbody><tr><td rowspan="1" colspan="1"><bold>Month</bold>:</td><td rowspan="1" colspan="1">
                    <bold>Jan</bold>
                  </td><td rowspan="1" colspan="1">
                    <bold>Feb</bold>
                  </td><td rowspan="1" colspan="1">
                    <bold>Mar</bold>
                  </td><td rowspan="1" colspan="1">
                    <bold>Apr</bold>
                  </td><td rowspan="1" colspan="1">
                    <bold>May</bold>
                  </td><td rowspan="1" colspan="1">
                    <bold>Jun</bold>
                  </td><td rowspan="1" colspan="1">
                    <bold>Jul</bold>
                  </td><td rowspan="1" colspan="1">
                    <bold>Aug</bold>
                  </td><td rowspan="1" colspan="1">
                    <bold>Sep</bold>
                  </td><td rowspan="1" colspan="1">
                    <bold>Oct</bold>
                  </td><td rowspan="1" colspan="1">
                    <bold>Nov</bold>
                  </td><td rowspan="1" colspan="1">
                    <bold>Dec</bold>
                  </td></tr><tr><td rowspan="1" colspan="1">No. of records:</td><td rowspan="1" colspan="1">0</td><td rowspan="1" colspan="1">0</td><td rowspan="1" colspan="1">0</td><td rowspan="1" colspan="1">0</td><td rowspan="1" colspan="1">4</td><td rowspan="1" colspan="1">0</td><td rowspan="1" colspan="1">0</td><td rowspan="1" colspan="1">0</td><td rowspan="1" colspan="1">0</td><td rowspan="1" colspan="1">0</td><td rowspan="1" colspan="1">0</td><td rowspan="1" colspan="1">0</td></tr></tbody></table></table-wrap></tp:treatment-sec><tp:treatment-sec sec-type="Flower records" id="SECID0EJEDI"><title>Flower records.</title><p><italic><tp:taxon-name><tp:taxon-name-part taxon-name-part-type="genus" reg="Eucalyptus">Eucalyptus</tp:taxon-name-part></tp:taxon-name></italic> (<tp:taxon-name><tp:taxon-name-part taxon-name-part-type="family">Myrtaceae</tp:taxon-name-part></tp:taxon-name>).</p></tp:treatment-sec><tp:treatment-sec sec-type="distribution" id="SECID0E2EDI"><title>Distribution.</title><p>Figure <xref ref-type="fig" rid="F6">6I</xref>.</p></tp:treatment-sec><tp:treatment-sec sec-type="etymology" id="SECID0EFFDI"><title>Etymology.</title><p>The specific epithet refers to Michael Batley, the collector of the type specimen, in honour of his contribution to Australian bee taxonomy and identification services.</p></tp:treatment-sec></tp:taxon-treatment>
