# Supplementary material for: The genus Amegilla (Hymenoptera, Apidae, Anthophorini) in Australia: a revision of the subgenus Asaropoda
Source: Zookeys. 2020 Feb 3;908:45–122. doi: 10.3897/zookeys.908.47375 (PMC7010838; doi:10.3897/zookeys.908.47375)
Supplement: XML Treatment for Amegilla (Asaropoda) crenata [file zookeys.908.47375-treatment9.xml]

<!DOCTYPE tp:taxon-treatment
  PUBLIC "-//TaxonX//DTD Taxonomic Treatment Publishing DTD v0 20100105//EN" "tax-treatment-NSO.dtd">
<tp:taxon-treatment xmlns:tp="http://www.plazi.org/taxpub"><tp:treatment-meta><kwd-group><label>Taxon classification</label><kwd><named-content xmlns:xlink="http://www.w3.org/1999/xlink" content-type="kingdom">Animalia</named-content></kwd><kwd><named-content xmlns:xlink="http://www.w3.org/1999/xlink" content-type="order">Hymenoptera</named-content></kwd><kwd><named-content xmlns:xlink="http://www.w3.org/1999/xlink" content-type="family">Apidae</named-content></kwd></kwd-group><mixed-citation publication-type="journal"><person-group><name><surname>Leijs</surname><given-names>Remko</given-names></name><name><surname>Dorey</surname><given-names>James</given-names></name><name><surname>Hogendoorn</surname><given-names>Katja</given-names></name></person-group><article-title>The genus <italic><tp:taxon-name><tp:taxon-name-part taxon-name-part-type="genus" reg="Amegilla">Amegilla</tp:taxon-name-part></tp:taxon-name></italic> (<tp:taxon-name><tp:taxon-name-part taxon-name-part-type="order">Hymenoptera</tp:taxon-name-part></tp:taxon-name>, <tp:taxon-name><tp:taxon-name-part taxon-name-part-type="family">Apidae</tp:taxon-name-part></tp:taxon-name>, <tp:taxon-name><tp:taxon-name-part taxon-name-part-type="tribe">Anthophorini</tp:taxon-name-part></tp:taxon-name>) in Australia: a revision of the subgenus <italic><tp:taxon-name><tp:taxon-name-part taxon-name-part-type="genus" reg="Amegilla"/><tp:taxon-name-part taxon-name-part-type="subgenus" reg="Asaropoda">Asaropoda</tp:taxon-name-part></tp:taxon-name></italic></article-title><source>Zookeys</source><day>03</day><month>2</month><year>2020</year><volume>908</volume><fpage>45</fpage><lpage>122</lpage><pub-id pub-id-type="doi">10.3897/zookeys.908.47375</pub-id></mixed-citation></tp:treatment-meta><tp:nomenclature><tp:taxon-name><object-id xmlns:xlink="http://www.w3.org/1999/xlink" content-type="arpha" xlink:type="simple">D4B325F2-4C20-55D4-9D50-AC1FD9AECF2C</object-id>
            <tp:taxon-name-part taxon-name-part-type="genus" reg="Amegilla">Amegilla</tp:taxon-name-part> (<tp:taxon-name-part taxon-name-part-type="subgenus" reg="Asaropoda">Asaropoda</tp:taxon-name-part>) <tp:taxon-name-part taxon-name-part-type="species" reg="crenata">crenata</tp:taxon-name-part><object-id xmlns:xlink="http://www.w3.org/1999/xlink" content-type="zoobank" xlink:type="simple">http://zoobank.org/241585BB-FFE4-4468-9008-C42C1340761A</object-id></tp:taxon-name><tp:taxon-authority>Leijs, sp. nov.</tp:taxon-authority><xref ref-type="fig" rid="F9">Figure 9A–M</xref></tp:nomenclature><tp:treatment-sec sec-type="material" id="SECID0EIJAK"><title>Specimens examined.</title><p>(18 males, 15 females).</p></tp:treatment-sec><tp:treatment-sec sec-type="Types" id="SECID0ENJAK"><title>Types.</title><p>Holotype, male, Wongalara Station, NT (<named-content xmlns:xlink="http://www.w3.org/1999/xlink" content-type="dwc:verbatimCoordinates" xlink:type="simple"><named-content content-type="geo-json" specific-use="{&#34;type&#34;:&#34;Point&#34;,&#34;coordinates&#34;:[134.188400,-14.204200]}" id="NCID0EWJAK" xlink:type="simple">14.2042S; 134.1884E</named-content></named-content>), 30 May 2012, R. Leijs, on <italic><tp:taxon-name><tp:taxon-name-part taxon-name-part-type="genus" reg="Melastoma">Melastoma</tp:taxon-name-part></tp:taxon-name></italic> sp., SAMA RL2121</p><p>Allotype, female, same locality data as holotype, SAMA RL2122.</p></tp:treatment-sec><tp:treatment-sec sec-type="diagnosis" id="SECID0EMKAK"><title>Diagnosis.</title><p>Both sexes body pubescence mostly orange. Male with small round patch of orange bristles on S4, a much smaller patch on S3 and a deep parallel sided emargination on apicomedial area of S5. Female paraclypeal mark absent, supraclypeal mark present, tibial scopa orange, T2 without black hairs anteriorly, process on S6 broadly parabolic and well defined shiny transverse lineo-reticulate and openly punctate (Fig. <xref ref-type="fig" rid="F9">9L</xref>).</p><fig id="F9" position="float" orientation="portrait"><object-id xmlns:xlink="http://www.w3.org/1999/xlink" content-type="doi" xlink:type="simple">10.3897/zookeys.908.47375.figure9</object-id><object-id xmlns:xlink="http://www.w3.org/1999/xlink" content-type="arpha" xlink:type="simple">79E1BC6C-30EF-587F-94E8-A42106926FF4</object-id><label>Figure 9.</label><caption><p><tp:taxon-name><tp:taxon-name-part taxon-name-part-type="genus" reg="Amegilla">Amegilla</tp:taxon-name-part> (<tp:taxon-name-part taxon-name-part-type="subgenus" reg="Asaropoda">Asaropoda</tp:taxon-name-part>) <tp:taxon-name-part taxon-name-part-type="species" reg="crenata">crenata</tp:taxon-name-part></tp:taxon-name> Leijs, sp. nov.</p></caption><graphic xmlns:xlink="http://www.w3.org/1999/xlink" xlink:href="zookeys-908-045-g009.jpg" position="float" orientation="portrait" xlink:type="simple" id="oo_376126.jpg"><uri content-type="original_file" xlink:type="simple">https://binary.pensoft.net/fig/376126</uri></graphic></fig></tp:treatment-sec><tp:treatment-sec sec-type="description" id="SECID0E1LAK"><title>Description.</title><p>Male holotype (SAMA 32-002684, RLb2121): Body length 13 mm, forewing length 10.1 mm, head width 4.7 mm.</p><p><bold><italic>Structure</italic></bold>: Inner orbits of eyes almost parallel; head wider than long; clypeal protuberance in profile 0.66 × eye width; mandible with subapical tooth; F1 equal to combined length of next 1.7 flagellomeres; F1 0.78 × as long as scape; F2 0.67 × as long as F3; F3-F10 1.63 × as long as wide; last flagellomere 0.92 × as long as F1; marginal cell length 0.77 × distance from apex of cell to wing tip; cu-v of hind wing 0.82 × length of second abscissa of M+Cu; S5 with apicomedial emargination deep, with paralel sides, circa 2.9 as deep as wide (Fig. <xref ref-type="fig" rid="F9">9C</xref>); S6 without apicomedial emargination.</p><p><italic>Genitalia</italic>: penis valves laterally broadly rounded; volsella short, rectangular, with 12 strong setae (Fig. <xref ref-type="fig" rid="F9">9H</xref>); gonocoxa laterally with numerous short setae; apex of gonocoxa with rounded lobes dorsally and ventrally; outer gonostylus very short, laterally extended, with openly placed setae; inner gonostylus very short, with openly placed setae; S7 (Fig. <xref ref-type="fig" rid="F9">9E</xref>).</p><p><bold><italic>Pubescence</italic></bold>: Head white on lower half of genae, labrum, clypeus, along inner eye margins and around middle ocellus, remaining hairs pale orange, some long erect black hairs on clypeus, face and vertex; scutum, scutellum and metanotum with orange hairs intermixed with erect long black hairs; mesosoma laterally and ventrally with orange hairs, slightly paler ventrally; fore leg with pale orange hairs, fore leg inner surfaces of tibia and tarsus with pale orange hairs; mid and hind legs orange on outer surfaces, black on inner surfaces and on hind trochanters; metasomal terga T1 with pale orange erect hairs intermixed with few black hairs, remaining terga with adpressed orange slightly iridescent hairs; S1-S5 with rows of pale hairs on posterior margins; S3–S5 with patches of pale orange hairs on lateral corners increasing in length; S4 apicomedial area with distinct small round patch of orange forward directed bristles (Fig. <xref ref-type="fig" rid="F9">9C</xref>); S5 with simple orange brown hairs around the emargination; S6 with dense patches of branched orange hairs.</p><p><bold><italic>Colouration</italic></bold>: Integument of head and mesosoma black; metasoma and legs orange; scape dark yellow below, brown above; F1-F3 orange, following segments brown, last three segments black above; labrum yellow with small brown marks in dorsolateral corners; clypeus yellow; anterior tentorial pits black; supraclypeal area yellow; paraclypeal area yellow; mandible yellow at base, black at tip; proboscis orange.</p><p><bold>Female</bold> holotype (SAMA 32-002685, RLb2122): Body length 16 mm, forewing length 10.5 mm, head width 5.3 mm.</p><p><bold><italic>Structure</italic></bold>: Inner orbits of eyes diverging above; head wider than long; clypeal protuberance in profile 0.61 × eye width; mandible with subapical tooth; F1 equal to combined length of next 3 flagellomeres; F1 circa as long as scape; F2 0.7 × as long as F3; F3-F10 1.2 × as long as wide; last flagellomere 0.57 × as long as F1; marginal cell length 0.76 × distance from apex of cell to wing tip; cu-v of hind wing 0.72 × length of second abscissa of M+Cu; S6 with broadly rounded area raised posteriorly (Fig. <xref ref-type="fig" rid="F9">9L</xref>).</p><p><bold><italic>Pubescence</italic></bold>: Head with white hairs below, on lower half of genae, labrum, clypeus and around middle ocellus, remaining hairs pale orange, some long erect black hairs on clypeus, face and vertex; scutum, scutellum and metanotum with short grey hairs intermixed with a few longer black hairs; hairs on metanotum pale orange, propodeum white; mesosoma laterally and ventrally with orange hairs, slightly paler ventrally; all legs with orange hairs, apart from inner surface of hind tibia and metatarsus black; metasomal terga with T1 pale orange erect hairs intermixed with few black hairs; remaining terga with adpressed orange slightly iridescent hairs, T5 with apicomedial fimbria orange brown; T6 with strong brown hairs flanking the pygidial plate; S1-S5 with rows of orange hairs on posterior margins increasing in length laterally.</p><p><bold><italic>Colouration</italic></bold>: Integument of head and mesosoma black; metasoma and legs orange; scape orange-brown, flagellum brown below, black above; labrum yellow; clypeus yellow, with two vague brown longitudinal patches; supraclypeal area with yellow triangle; paraclypeal area black; mandible yellow at base, greyish yellow at tip; proboscis orange.</p><table-wrap position="float" orientation="portrait"><caption><p>
                <bold>Phenology.</bold>
              </p></caption><table id="TID0EBMBK" rules="all"><tbody><tr><td rowspan="1" colspan="1"><bold>Month</bold>:</td><td rowspan="1" colspan="1">
                    <bold>Jan</bold>
                  </td><td rowspan="1" colspan="1">
                    <bold>Feb</bold>
                  </td><td rowspan="1" colspan="1">
                    <bold>Mar</bold>
                  </td><td rowspan="1" colspan="1">
                    <bold>Apr</bold>
                  </td><td rowspan="1" colspan="1">
                    <bold>May</bold>
                  </td><td rowspan="1" colspan="1">
                    <bold>Jun</bold>
                  </td><td rowspan="1" colspan="1">
                    <bold>Jul</bold>
                  </td><td rowspan="1" colspan="1">
                    <bold>Aug</bold>
                  </td><td rowspan="1" colspan="1">
                    <bold>Sep</bold>
                  </td><td rowspan="1" colspan="1">
                    <bold>Oct</bold>
                  </td><td rowspan="1" colspan="1">
                    <bold>Nov</bold>
                  </td><td rowspan="1" colspan="1">
                    <bold>Dec</bold>
                  </td></tr><tr><td rowspan="1" colspan="1">No. of records:</td><td rowspan="1" colspan="1">1</td><td rowspan="1" colspan="1">1</td><td rowspan="1" colspan="1">0</td><td rowspan="1" colspan="1">3</td><td rowspan="1" colspan="1">9</td><td rowspan="1" colspan="1">6</td><td rowspan="1" colspan="1">5</td><td rowspan="1" colspan="1">1</td><td rowspan="1" colspan="1">3</td><td rowspan="1" colspan="1">0</td><td rowspan="1" colspan="1">3</td><td rowspan="1" colspan="1">1</td></tr></tbody></table></table-wrap></tp:treatment-sec><tp:treatment-sec sec-type="remarks" id="SECID0EKSAK"><title>Remarks.</title><p><ext-link xmlns:xlink="http://www.w3.org/1999/xlink" xlink:type="simple" ext-link-type="uri" xlink:href="http://www.boldsystems.org/index.php/Public_RecordView?processid=AUSBS304-13">http://www.boldsystems.org/index.php/Public_RecordView?processid=AUSBS304-13</ext-link>, AUSBS305, AUSBS306, AUSBS307.</p></tp:treatment-sec><tp:treatment-sec sec-type="Flower records" id="SECID0EVSAK"><title>Flower records.</title><p><italic><tp:taxon-name><tp:taxon-name-part taxon-name-part-type="genus" reg="Trichodesma">Trichodesma</tp:taxon-name-part> <tp:taxon-name-part taxon-name-part-type="species" reg="zeylanicum">zeylanicum</tp:taxon-name-part></tp:taxon-name></italic> (<tp:taxon-name><tp:taxon-name-part taxon-name-part-type="family">Boraginaceae</tp:taxon-name-part></tp:taxon-name>), <italic><tp:taxon-name><tp:taxon-name-part taxon-name-part-type="genus" reg="Melastoma">Melastoma</tp:taxon-name-part></tp:taxon-name></italic> sp. (<tp:taxon-name><tp:taxon-name-part taxon-name-part-type="family">Melastomataceae</tp:taxon-name-part></tp:taxon-name>), <italic><tp:taxon-name><tp:taxon-name-part taxon-name-part-type="genus" reg="Calytrix">Calytrix</tp:taxon-name-part></tp:taxon-name></italic> sp. (<tp:taxon-name><tp:taxon-name-part taxon-name-part-type="family">Myrtaceae</tp:taxon-name-part></tp:taxon-name>), <italic><tp:taxon-name><tp:taxon-name-part taxon-name-part-type="genus" reg="Acacia">Acacia</tp:taxon-name-part></tp:taxon-name></italic> (<tp:taxon-name><tp:taxon-name-part taxon-name-part-type="family">Fabaceae</tp:taxon-name-part></tp:taxon-name>).</p></tp:treatment-sec><tp:treatment-sec sec-type="distribution" id="SECID0EBVAK"><title>Distribution.</title><p>Figure <xref ref-type="fig" rid="F9">9L</xref>.</p></tp:treatment-sec><tp:treatment-sec sec-type="etymology" id="SECID0ELVAK"><title>Etymology.</title><p>The specific epithet refers to the deep parallel medial incision in male S5.</p></tp:treatment-sec></tp:taxon-treatment>
