# Supplementary material for: The genus Amegilla (Hymenoptera, Apidae, Anthophorini) in Australia: a revision of the subgenus Asaropoda
Source: Zookeys. 2020 Feb 3;908:45–122. doi: 10.3897/zookeys.908.47375 (PMC7010838; doi:10.3897/zookeys.908.47375)
Supplement: XML Treatment for Amegilla (Asaropoda) dawsoni [file zookeys.908.47375-treatment10.xml]

<!DOCTYPE tp:taxon-treatment
  PUBLIC "-//TaxonX//DTD Taxonomic Treatment Publishing DTD v0 20100105//EN" "tax-treatment-NSO.dtd">
<tp:taxon-treatment xmlns:tp="http://www.plazi.org/taxpub"><tp:treatment-meta><kwd-group><label>Taxon classification</label><kwd><named-content xmlns:xlink="http://www.w3.org/1999/xlink" content-type="kingdom">Animalia</named-content></kwd><kwd><named-content xmlns:xlink="http://www.w3.org/1999/xlink" content-type="order">Hymenoptera</named-content></kwd><kwd><named-content xmlns:xlink="http://www.w3.org/1999/xlink" content-type="family">Apidae</named-content></kwd></kwd-group><mixed-citation publication-type="journal"><person-group><name><surname>Leijs</surname><given-names>Remko</given-names></name><name><surname>Dorey</surname><given-names>James</given-names></name><name><surname>Hogendoorn</surname><given-names>Katja</given-names></name></person-group><article-title>The genus <italic><tp:taxon-name><tp:taxon-name-part taxon-name-part-type="genus" reg="Amegilla">Amegilla</tp:taxon-name-part></tp:taxon-name></italic> (<tp:taxon-name><tp:taxon-name-part taxon-name-part-type="order">Hymenoptera</tp:taxon-name-part></tp:taxon-name>, <tp:taxon-name><tp:taxon-name-part taxon-name-part-type="family">Apidae</tp:taxon-name-part></tp:taxon-name>, <tp:taxon-name><tp:taxon-name-part taxon-name-part-type="tribe">Anthophorini</tp:taxon-name-part></tp:taxon-name>) in Australia: a revision of the subgenus <italic><tp:taxon-name><tp:taxon-name-part taxon-name-part-type="genus" reg="Amegilla"/><tp:taxon-name-part taxon-name-part-type="subgenus" reg="Asaropoda">Asaropoda</tp:taxon-name-part></tp:taxon-name></italic></article-title><source>Zookeys</source><day>03</day><month>2</month><year>2020</year><volume>908</volume><fpage>45</fpage><lpage>122</lpage><pub-id pub-id-type="doi">10.3897/zookeys.908.47375</pub-id></mixed-citation></tp:treatment-meta><tp:nomenclature><tp:taxon-name><object-id xmlns:xlink="http://www.w3.org/1999/xlink" content-type="arpha" xlink:type="simple">E6C6AB81-7ABD-5474-BFE0-20F1F81CE795</object-id>
            <tp:taxon-name-part taxon-name-part-type="genus" reg="Amegilla">Amegilla</tp:taxon-name-part> (<tp:taxon-name-part taxon-name-part-type="subgenus" reg="Asaropoda">Asaropoda</tp:taxon-name-part>) <tp:taxon-name-part taxon-name-part-type="species" reg="dawsoni">dawsoni</tp:taxon-name-part></tp:taxon-name><tp:taxon-authority>(Rayment, 1951)</tp:taxon-authority><xref ref-type="fig" rid="F10">Figure 10A–M</xref><tp:nomenclature-citation-list><tp:nomenclature-citation><tp:taxon-name>
                <tp:taxon-name-part taxon-name-part-type="genus" reg="Asaropoda">Asaropoda</tp:taxon-name-part> <tp:taxon-name-part taxon-name-part-type="species" reg="dawsoni">dawsoni</tp:taxon-name-part></tp:taxon-name><comment>Rayment, 1951: 77.</comment></tp:nomenclature-citation></tp:nomenclature-citation-list></tp:nomenclature><tp:treatment-sec sec-type="material" id="SECID0EIXAK"><title>Specimens examined</title><p>(180 males, 164 females).</p></tp:treatment-sec><tp:treatment-sec sec-type="Types" id="SECID0ENXAK"><title>Types.</title><p>Holotype of <italic><tp:taxon-name><tp:taxon-name-part taxon-name-part-type="genus" reg="Amegilla">A.</tp:taxon-name-part> <tp:taxon-name-part taxon-name-part-type="species" reg="dawsoni">dawsoni</tp:taxon-name-part></tp:taxon-name></italic>: male, Onslow, 2-8-46, O. Dawson, cotype, WA, MV T-11869. The female has not been formerly described and is described here.</p></tp:treatment-sec><tp:treatment-sec sec-type="diagnosis" id="SECID0E5XAK"><title>Diagnosis.</title><p>The largest species. Sexes are colour-dimorphic: females head and mesosomal pubescence white, males light brown. Body sizes of males have a bimodal distribution, the largest males approximately as large as the females, small males circa ¾ the size. Male with round patch of dark bristles on S4, S5 with apicomedial emargination wide, parabolic. Female paraclypeal and supraclypeal mark present, tibial scopa black, process on S6 small irregular roughened, not well defined (Fig. <xref ref-type="fig" rid="F10">10L</xref>).</p><fig id="F10" position="float" orientation="portrait"><object-id xmlns:xlink="http://www.w3.org/1999/xlink" content-type="doi" xlink:type="simple">10.3897/zookeys.908.47375.figure10</object-id><object-id xmlns:xlink="http://www.w3.org/1999/xlink" content-type="arpha" xlink:type="simple">260CED23-0EFA-5463-98CC-CE8098D485C6</object-id><label>Figure 10.</label><caption><p><tp:taxon-name><tp:taxon-name-part taxon-name-part-type="genus" reg="Amegilla">Amegilla</tp:taxon-name-part> (<tp:taxon-name-part taxon-name-part-type="subgenus" reg="Asaropoda">Asaropoda</tp:taxon-name-part>) <tp:taxon-name-part taxon-name-part-type="species" reg="dawsoni">dawsoni</tp:taxon-name-part></tp:taxon-name> (Rayment, 1951).</p></caption><graphic xmlns:xlink="http://www.w3.org/1999/xlink" xlink:href="zookeys-908-045-g010.jpg" position="float" orientation="portrait" xlink:type="simple" id="oo_376127.jpg"><uri content-type="original_file" xlink:type="simple">https://binary.pensoft.net/fig/376127</uri></graphic></fig></tp:treatment-sec><tp:treatment-sec sec-type="redescription" id="SECID0EDZAK"><title>Redescription.</title><p>Male (VM Holotype T-11869): Body length 16 mm, forewing length 12.4 mm, head width 5.3 mm.</p><p><bold><italic>Structure</italic></bold>: Inner orbits of eyes slightly diverging above; head wider than long; clypeal protuberance in profile 0.77 × eye width; labrum on ventral rim with two teeth; mandible with small subapical tooth; F1 almost equal to combined length of next 2 flagellomeres; F1 0.76 × as long as scape; F2 0.67 × as long as F3; F3-F10 almost twice as long as wide; last flagellomere 0.94 × as long as F1; marginal cell length 0.69 distance from apex of cell to wing tip; cu-v of hind wing 1.55 × as long as second abscissa of M+Cu; S5 with apicomedial emargination wide, parabolic, circa two times as wide as deep, S6 with apicomedial emargination very shallow and wide; T7 extended, broadly rectangular.</p><p><italic>Genitalia</italic>: penis valves wide at base and well developed square shoulders; volsella large with 12 setae (Fig. <xref ref-type="fig" rid="F10">10H</xref>); gonocoxa laterally with a few short setae; apex of gonocoxa with inward-bent ridge and rectangular ventral lobe; outer gonostylus circa as long as penis valve base, with robust setae at inner surface; inner gonostylus circa half as long as outer gonostylus with slender setae (Fig. <xref ref-type="fig" rid="F10">10G</xref>); S7 (Fig. <xref ref-type="fig" rid="F10">10E</xref>); S8 apex broadly emarginated, some short slender setae along midline (Fig. <xref ref-type="fig" rid="F10">10F</xref>).</p><p><bold><italic>Pubescence</italic></bold>: Head white on genae, labrum, clypeus, paraclypeal area and frons, pale yellow on vertex, around ocelli and antennal sockets; scutum with pale orange intermixed with a few black hairs; scutellum, metanotum and mesosoma laterally and ventrally pale orange, black ventrally; propodeum white; fore leg and trochanter with white hairs posteriorly, long pale orange hairs posteriorly on femur, tibia and metatarsus, with sparse short black hairs ventrally; tibia anteriorly with stiff brown hairs; middle legs with long white hairs posteriorly and black hairs anteriorly, hind leg coxa and trochanter white, remaining hairs black; metasomal terga with orange-brown on T1; T2-T7 black, with some orange hairs on posterior margins, lateral corners with plumes of white hairs; S1-S4 with sparse long white hairs on disks and rows of short branched white hairs on posterior margins; S5-S6 brown black hairs; S4 apicomedial area with two small adjacent patches of anteriorly directed black bristles; S5 with branched black hairs around the emargination; S6 with small patch of black hairs in the emargination.</p><p><bold><italic>Colouration</italic></bold>: Integument of head and mesosoma black; metasomal terga dark red, posterior margins translucent orange, sterna and legs brown-orange; scape brown above, yellow below; flagellum black; labrum shiny, dark yellow with translucent dots near dorsolateral corners; clypeus shiny, dark yellow; supraclypeal area with triangular dark yellow mark; paraclypeal area with narrow dark yellow mark; mandible yellow at base, black at tip; proboscis orange-brown.</p><p><bold>Female</bold> description Allotype (ANIC 32-073654): Body length 20 mm, forewing length 17.5 mm, head width 6.9 mm.</p><p><bold><italic>Structure</italic></bold>: Inner orbits of eyes slightly diverging above; head wider than long; clypeal protuberance in profile 0.77 × eye width; labrum on ventral rim with two teeth; mandible with small subapical tooth; F1 equal to combined length of next three flagellomeres; F1 slightly longer than scape; F2 0.82 × as long as F3; F3-F10 1.38 × as long as wide; last flagellomere 0.58 × as long as F1; marginal cell length 0.68 distance from apex of cell to wing tip; cu-v of hind wing 1.40 × as long as second abscissa of M+Cu; S6 without raised area (Fig. <xref ref-type="fig" rid="F10">10L</xref>).</p><p><bold><italic>Pubescence</italic></bold>: Head, scutum, scutellum, metanotum and mesosoma laterally and ventrally with white pubescence entirely; fore leg with white hairs, some intermixed long black hairs on inner surface of basal femur, metatarsus outer surface black, inner surface orange; mid and hind legs black with some white hairs on posterior rim of mid tibia and a few white hairs on inner rim of hind tibial scopa; metasomal terga T1 anteriorly with white hairs, on disk with brown hairs; T2-T5 hairs black; T1-T4 laterally below gradulus with white hairs; T6 with white hairs posteriorly; T2 anteriorly; T5 with black prepygidial fimbria, T6 with strong brown to black hairs flanking the pygidial plate; S1-S5 with black hairs on disks and rows of short branched white hairs on posterior margins.</p><p><bold><italic>Colouration</italic></bold>: Head black, apart from: scape orange; labrum shiny, orange with translucent dots near dorsolateral corners; clypeus shiny, dark yellow, with vague large brown marks; supraclypeal area with wide triangular dark yellow mark; mandible dark yellow at base, black at tip; proboscis brown; mesosoma black; metasomal terga black anteriorly otherwise brown-red, posterior margins translucent orange; sterna and legs brown-orange.</p><table-wrap position="float" orientation="portrait"><caption><p>
                <bold>Phenology.</bold>
              </p></caption><table id="TID0EWRBK" rules="all"><tbody><tr><td rowspan="1" colspan="1"><bold>Month</bold>:</td><td rowspan="1" colspan="1">
                    <bold>Jan</bold>
                  </td><td rowspan="1" colspan="1">
                    <bold>Feb</bold>
                  </td><td rowspan="1" colspan="1">
                    <bold>Mar</bold>
                  </td><td rowspan="1" colspan="1">
                    <bold>Apr</bold>
                  </td><td rowspan="1" colspan="1">
                    <bold>May</bold>
                  </td><td rowspan="1" colspan="1">
                    <bold>Jun</bold>
                  </td><td rowspan="1" colspan="1">
                    <bold>Jul</bold>
                  </td><td rowspan="1" colspan="1">
                    <bold>Aug</bold>
                  </td><td rowspan="1" colspan="1">
                    <bold>Sep</bold>
                  </td><td rowspan="1" colspan="1">
                    <bold>Oct</bold>
                  </td><td rowspan="1" colspan="1">
                    <bold>Nov</bold>
                  </td><td rowspan="1" colspan="1">
                    <bold>Dec</bold>
                  </td></tr><tr><td rowspan="1" colspan="1">No. of records:</td><td rowspan="1" colspan="1">0</td><td rowspan="1" colspan="1">0</td><td rowspan="1" colspan="1">0</td><td rowspan="1" colspan="1">1</td><td rowspan="1" colspan="1">1</td><td rowspan="1" colspan="1">0</td><td rowspan="1" colspan="1">42</td><td rowspan="1" colspan="1">253</td><td rowspan="1" colspan="1">40</td><td rowspan="1" colspan="1">1</td><td rowspan="1" colspan="1">0</td><td rowspan="1" colspan="1">0</td></tr></tbody></table></table-wrap></tp:treatment-sec><tp:treatment-sec sec-type="remarks" id="SECID0ET6AK"><title>Remarks.</title><p>The ecology of the mating behaviour of this species has been studied in detail and is summarised in the introduction.</p></tp:treatment-sec><tp:treatment-sec sec-type="Flower records" id="SECID0EY6AK"><title>Flower records.</title><p><italic><tp:taxon-name><tp:taxon-name-part taxon-name-part-type="genus" reg="Stemodia">Stemodia</tp:taxon-name-part> <tp:taxon-name-part taxon-name-part-type="species" reg="grossa">grossa</tp:taxon-name-part></tp:taxon-name></italic> (<tp:taxon-name><tp:taxon-name-part taxon-name-part-type="family">Plantaginaceae</tp:taxon-name-part></tp:taxon-name>), <italic><tp:taxon-name><tp:taxon-name-part taxon-name-part-type="genus" reg="Eremophila">Eremophila</tp:taxon-name-part></tp:taxon-name> ‘crenulata</italic>’, <italic><tp:taxon-name><tp:taxon-name-part taxon-name-part-type="genus" reg="Eremophila">Eremophila</tp:taxon-name-part> <tp:taxon-name-part taxon-name-part-type="species" reg="leucophylla">leucophylla</tp:taxon-name-part></tp:taxon-name></italic>, <italic><tp:taxon-name><tp:taxon-name-part taxon-name-part-type="genus" reg="Eremophila">Eremophila</tp:taxon-name-part> <tp:taxon-name-part taxon-name-part-type="species" reg="longifolia">longifolia</tp:taxon-name-part></tp:taxon-name></italic> (<tp:taxon-name><tp:taxon-name-part taxon-name-part-type="family">Scrophulariaceae</tp:taxon-name-part></tp:taxon-name>), <italic><tp:taxon-name><tp:taxon-name-part taxon-name-part-type="genus" reg="Trichodesma">Trichodesma</tp:taxon-name-part></tp:taxon-name></italic> (<tp:taxon-name><tp:taxon-name-part taxon-name-part-type="family">Boraginaceae</tp:taxon-name-part></tp:taxon-name>), <italic><tp:taxon-name><tp:taxon-name-part taxon-name-part-type="genus" reg="Acacia">Acacia</tp:taxon-name-part></tp:taxon-name></italic> (<tp:taxon-name><tp:taxon-name-part taxon-name-part-type="family">Fabaceae</tp:taxon-name-part></tp:taxon-name>).</p></tp:treatment-sec><tp:treatment-sec sec-type="distribution" id="SECID0EJCBK"><title>Distribution.</title><p>Figure <xref ref-type="fig" rid="F10">10I</xref>.</p></tp:treatment-sec></tp:taxon-treatment>
