# Supplementary material for: The genus Amegilla (Hymenoptera, Apidae, Anthophorini) in Australia: a revision of the subgenus Asaropoda
Source: Zookeys. 2020 Feb 3;908:45–122. doi: 10.3897/zookeys.908.47375 (PMC7010838; doi:10.3897/zookeys.908.47375)
Supplement: XML Treatment for Amegilla (Asaropoda) epaphrodita [file zookeys.908.47375-treatment11.xml]

<!DOCTYPE tp:taxon-treatment
  PUBLIC "-//TaxonX//DTD Taxonomic Treatment Publishing DTD v0 20100105//EN" "tax-treatment-NSO.dtd">
<tp:taxon-treatment xmlns:tp="http://www.plazi.org/taxpub"><tp:treatment-meta><kwd-group><label>Taxon classification</label><kwd><named-content xmlns:xlink="http://www.w3.org/1999/xlink" content-type="kingdom">Animalia</named-content></kwd><kwd><named-content xmlns:xlink="http://www.w3.org/1999/xlink" content-type="order">Hymenoptera</named-content></kwd><kwd><named-content xmlns:xlink="http://www.w3.org/1999/xlink" content-type="family">Apidae</named-content></kwd></kwd-group><mixed-citation publication-type="journal"><person-group><name><surname>Leijs</surname><given-names>Remko</given-names></name><name><surname>Dorey</surname><given-names>James</given-names></name><name><surname>Hogendoorn</surname><given-names>Katja</given-names></name></person-group><article-title>The genus <italic><tp:taxon-name><tp:taxon-name-part taxon-name-part-type="genus" reg="Amegilla">Amegilla</tp:taxon-name-part></tp:taxon-name></italic> (<tp:taxon-name><tp:taxon-name-part taxon-name-part-type="order">Hymenoptera</tp:taxon-name-part></tp:taxon-name>, <tp:taxon-name><tp:taxon-name-part taxon-name-part-type="family">Apidae</tp:taxon-name-part></tp:taxon-name>, <tp:taxon-name><tp:taxon-name-part taxon-name-part-type="tribe">Anthophorini</tp:taxon-name-part></tp:taxon-name>) in Australia: a revision of the subgenus <italic><tp:taxon-name><tp:taxon-name-part taxon-name-part-type="genus" reg="Amegilla"/><tp:taxon-name-part taxon-name-part-type="subgenus" reg="Asaropoda">Asaropoda</tp:taxon-name-part></tp:taxon-name></italic></article-title><source>Zookeys</source><day>03</day><month>2</month><year>2020</year><volume>908</volume><fpage>45</fpage><lpage>122</lpage><pub-id pub-id-type="doi">10.3897/zookeys.908.47375</pub-id></mixed-citation></tp:treatment-meta><tp:nomenclature><tp:taxon-name><object-id xmlns:xlink="http://www.w3.org/1999/xlink" content-type="arpha" xlink:type="simple">1749E8FA-102E-551B-A36D-26E9A4F570A5</object-id>
            <tp:taxon-name-part taxon-name-part-type="genus" reg="Amegilla">Amegilla</tp:taxon-name-part> (<tp:taxon-name-part taxon-name-part-type="subgenus" reg="Asaropoda">Asaropoda</tp:taxon-name-part>) <tp:taxon-name-part taxon-name-part-type="species" reg="epaphrodita">epaphrodita</tp:taxon-name-part></tp:taxon-name><tp:taxon-authority>Brooks, 1988</tp:taxon-authority><xref ref-type="fig" rid="F11">Figure 11A–M</xref><tp:nomenclature-citation-list><tp:nomenclature-citation><tp:taxon-name>
                <tp:taxon-name-part taxon-name-part-type="genus" reg="Amegilla">Amegilla</tp:taxon-name-part> (<tp:taxon-name-part taxon-name-part-type="subgenus" reg="Asaropoda">Asaropoda</tp:taxon-name-part>) <tp:taxon-name-part taxon-name-part-type="species" reg="epaphrodita">epaphrodita</tp:taxon-name-part></tp:taxon-name><comment>Brooks, 1988: 554.</comment></tp:nomenclature-citation></tp:nomenclature-citation-list></tp:nomenclature><tp:treatment-sec sec-type="material" id="SECID0EPEBK"><title>Specimens examined</title><p>(2 males, 5 females).</p></tp:treatment-sec><tp:treatment-sec sec-type="material" id="SECID0EUEBK"><title>Type.</title><p>Holotype of <italic><tp:taxon-name><tp:taxon-name-part taxon-name-part-type="genus" reg="Amegilla">A.</tp:taxon-name-part> <tp:taxon-name-part taxon-name-part-type="species" reg="epaphrodita">epaphrodita</tp:taxon-name-part></tp:taxon-name></italic>: female, 15 km E. Mt Cahill, NT, ANIC.</p></tp:treatment-sec><tp:treatment-sec sec-type="remarks" id="SECID0EFFBK"><title>Remarks.</title><p>The description of the female holotype of this species can be found in <xref ref-type="bibr" rid="B9">Brooks (1988)</xref>, here the male allotype is described for the first time.</p></tp:treatment-sec><tp:treatment-sec sec-type="diagnosis" id="SECID0EPFBK"><title>Diagnosis.</title><p>Pubescence black on T1-T3 (females) and T1-T4 (males), remaining terga white.</p></tp:treatment-sec><tp:treatment-sec sec-type="description" id="SECID0EUFBK"><title>Description.</title><p>Male allotype ANIC Split Rock Qld. Note: Probably mislabelled, likely to be Ubir Rock NT: Body length 17 mm, forewing length 11.1 mm, head width 5.1 mm.</p><p><bold><italic>Structure</italic></bold>: Inner orbits of eyes diverging above; head wider than long; clypeal protuberance in profile 0.62 eye width; mandible without subapical tooth; F1 equal to combined length of next 1.7 flagellomeres; F1 0.73 × as long as scape; F2 0.69 × as long as F3; F3-F10 1.2 × as long as wide; last flagellomere 1.09 × as long as F1; marginal cell length 0.81 × distance from apex of cell to wing tip; cu-v of hind wing 1.15 × length of second abscissa of M+Cu; S5 with apicomedial emargination 3.6 × as wide as deep, S6 with apicomedial emargination circa five times as wide as deep.</p><p><italic>Genitalia</italic>: penis valves with small shoulders; volsella small, with ten long setae (Fig. <xref ref-type="fig" rid="F11">11H</xref>); gonocoxa laterally with numerous small setae; apex of gonocoxa ventrally without process, but with notch near volsella (Fig. <xref ref-type="fig" rid="F11">11H</xref>); outer gonostylus long and robust with strong setae on inner surface; inner gonostylus circa as long as outer gonostylus, with numerous long setae (Fig. <xref ref-type="fig" rid="F11">11G</xref>); S7 (Fig. <xref ref-type="fig" rid="F11">11E</xref>); S8 apex wide slightly emarginate with fine setae on most of the surface (Fig. <xref ref-type="fig" rid="F11">11F</xref>).</p><fig id="F11" position="float" orientation="portrait"><object-id xmlns:xlink="http://www.w3.org/1999/xlink" content-type="doi" xlink:type="simple">10.3897/zookeys.908.47375.figure11</object-id><object-id xmlns:xlink="http://www.w3.org/1999/xlink" content-type="arpha" xlink:type="simple">A661CBD0-A236-59AD-9207-705DFD5C7724</object-id><label>Figure 11.</label><caption><p><tp:taxon-name><tp:taxon-name-part taxon-name-part-type="genus" reg="Amegilla">Amegilla</tp:taxon-name-part> (<tp:taxon-name-part taxon-name-part-type="subgenus" reg="Asaropoda">Asaropoda</tp:taxon-name-part>) <tp:taxon-name-part taxon-name-part-type="species" reg="epaphrodita">epaphrodita</tp:taxon-name-part></tp:taxon-name> Brooks, 1988.</p></caption><graphic xmlns:xlink="http://www.w3.org/1999/xlink" xlink:href="zookeys-908-045-g011.jpg" position="float" orientation="portrait" xlink:type="simple" id="oo_376128.jpg"><uri content-type="original_file" xlink:type="simple">https://binary.pensoft.net/fig/376128</uri></graphic></fig><p><bold><italic>Pubescence</italic></bold>: Head white on labrum, clypeus and scape, pale hairs on genae and frons above antennal sockets; scutum, scutellum and metanotum with pale brown hairs; mesosoma laterally and ventrally with black hairs; pronotum, mespisternum anteriorly, and propodeum pale brown; fore leg with long white hairs on posterior parts of femur, tibia and tarsi; fore leg inner surfaces of tibia and tarsus and middle and hind legs with black hairs only; metasomal terga black, apart from white hairs covering T5-T7, and plumes on lateral corners of S3-S5; S4 apicomedial area with two small patches of downward directed black bristles, S5 with two longitudinal semi-parallel patches of posteriorly directed bristles flanking the emargination.</p><p><bold><italic>Colouration</italic></bold>: Integument black, apart from: scape ivory patch below; labrum ivory with brown marks in dorsolateral corners; clypeus ivory, with two black parallel longitudinal marks; supraclypeal area with small ivory triangle; paraclypeal area ivory; mandible ivory at base, brown at tip; proboscis brown.</p><table-wrap position="float" orientation="portrait"><caption><p>
                <bold>Phenology.</bold>
              </p></caption><table id="TID0ELXBK" rules="all"><tbody><tr><td rowspan="1" colspan="1"><bold>Month</bold>:</td><td rowspan="1" colspan="1">
                    <bold>Jan</bold>
                  </td><td rowspan="1" colspan="1">
                    <bold>Feb</bold>
                  </td><td rowspan="1" colspan="1">
                    <bold>Mar</bold>
                  </td><td rowspan="1" colspan="1">
                    <bold>Apr</bold>
                  </td><td rowspan="1" colspan="1">
                    <bold>May</bold>
                  </td><td rowspan="1" colspan="1">
                    <bold>Jun</bold>
                  </td><td rowspan="1" colspan="1">
                    <bold>Jul</bold>
                  </td><td rowspan="1" colspan="1">
                    <bold>Aug</bold>
                  </td><td rowspan="1" colspan="1">
                    <bold>Sep</bold>
                  </td><td rowspan="1" colspan="1">
                    <bold>Oct</bold>
                  </td><td rowspan="1" colspan="1">
                    <bold>Nov</bold>
                  </td><td rowspan="1" colspan="1">
                    <bold>Dec</bold>
                  </td></tr><tr><td rowspan="1" colspan="1">No. of records:</td><td rowspan="1" colspan="1">2</td><td rowspan="1" colspan="1">3</td><td rowspan="1" colspan="1">2</td><td rowspan="1" colspan="1">0</td><td rowspan="1" colspan="1">0</td><td rowspan="1" colspan="1">0</td><td rowspan="1" colspan="1">0</td><td rowspan="1" colspan="1">0</td><td rowspan="1" colspan="1">0</td><td rowspan="1" colspan="1">0</td><td rowspan="1" colspan="1">0</td><td rowspan="1" colspan="1">0</td></tr></tbody></table></table-wrap></tp:treatment-sec><tp:treatment-sec sec-type="remarks" id="SECID0EGMBK"><title>Remarks.</title><p>The collection site Split Rock, Qld of the two males may be a labelling error, as it is outside the distribution of the species as we currently understand it.</p></tp:treatment-sec><tp:treatment-sec sec-type="Flower records" id="SECID0ELMBK"><title>Flower records.</title><p>no data.</p></tp:treatment-sec><tp:treatment-sec sec-type="distribution" id="SECID0EQMBK"><title>Distribution.</title><p>Figure <xref ref-type="fig" rid="F11">11I</xref>.</p></tp:treatment-sec><ref-list><ref id="B9"><mixed-citation xmlns:xlink="http://www.w3.org/1999/xlink" xlink:type="simple"><person-group><name name-style="western"><surname>Brooks</surname><given-names>RW</given-names></name></person-group> (<year>1988</year>) <article-title>Systematics and phylogeny of the Anthophorine bees (<tp:taxon-name><tp:taxon-name-part taxon-name-part-type="order">Hymenoptera</tp:taxon-name-part></tp:taxon-name>: <tp:taxon-name><tp:taxon-name-part taxon-name-part-type="family">Anthophoridae</tp:taxon-name-part></tp:taxon-name>; <tp:taxon-name><tp:taxon-name-part taxon-name-part-type="tribe">Anthophorini</tp:taxon-name-part></tp:taxon-name>).</article-title><source>University of Kansas Science Bullletin</source><volume>53</volume>: <fpage>436</fpage>–<lpage>575</lpage>.</mixed-citation></ref></ref-list></tp:taxon-treatment>
