# Supplementary material for: The genus Amegilla (Hymenoptera, Apidae, Anthophorini) in Australia: a revision of the subgenus Asaropoda
Source: Zookeys. 2020 Feb 3;908:45–122. doi: 10.3897/zookeys.908.47375 (PMC7010838; doi:10.3897/zookeys.908.47375)
Supplement: XML Treatment for Amegilla (Asaropoda) griseocincta [file zookeys.908.47375-treatment14.xml]

<!DOCTYPE tp:taxon-treatment
  PUBLIC "-//TaxonX//DTD Taxonomic Treatment Publishing DTD v0 20100105//EN" "tax-treatment-NSO.dtd">
<tp:taxon-treatment xmlns:tp="http://www.plazi.org/taxpub"><tp:treatment-meta><kwd-group><label>Taxon classification</label><kwd><named-content xmlns:xlink="http://www.w3.org/1999/xlink" content-type="kingdom">Animalia</named-content></kwd><kwd><named-content xmlns:xlink="http://www.w3.org/1999/xlink" content-type="order">Hymenoptera</named-content></kwd><kwd><named-content xmlns:xlink="http://www.w3.org/1999/xlink" content-type="family">Apidae</named-content></kwd></kwd-group><mixed-citation publication-type="journal"><person-group><name><surname>Leijs</surname><given-names>Remko</given-names></name><name><surname>Dorey</surname><given-names>James</given-names></name><name><surname>Hogendoorn</surname><given-names>Katja</given-names></name></person-group><article-title>The genus <italic><tp:taxon-name><tp:taxon-name-part taxon-name-part-type="genus" reg="Amegilla">Amegilla</tp:taxon-name-part></tp:taxon-name></italic> (<tp:taxon-name><tp:taxon-name-part taxon-name-part-type="order">Hymenoptera</tp:taxon-name-part></tp:taxon-name>, <tp:taxon-name><tp:taxon-name-part taxon-name-part-type="family">Apidae</tp:taxon-name-part></tp:taxon-name>, <tp:taxon-name><tp:taxon-name-part taxon-name-part-type="tribe">Anthophorini</tp:taxon-name-part></tp:taxon-name>) in Australia: a revision of the subgenus <italic><tp:taxon-name><tp:taxon-name-part taxon-name-part-type="genus" reg="Amegilla"/><tp:taxon-name-part taxon-name-part-type="subgenus" reg="Asaropoda">Asaropoda</tp:taxon-name-part></tp:taxon-name></italic></article-title><source>Zookeys</source><day>03</day><month>2</month><year>2020</year><volume>908</volume><fpage>45</fpage><lpage>122</lpage><pub-id pub-id-type="doi">10.3897/zookeys.908.47375</pub-id></mixed-citation></tp:treatment-meta><tp:nomenclature><tp:taxon-name><object-id xmlns:xlink="http://www.w3.org/1999/xlink" content-type="arpha" xlink:type="simple">7F2D3A7B-C6C8-56DB-BA55-2F62315C42F4</object-id>
            <tp:taxon-name-part taxon-name-part-type="genus" reg="Amegilla">Amegilla</tp:taxon-name-part> (<tp:taxon-name-part taxon-name-part-type="subgenus" reg="Asaropoda">Asaropoda</tp:taxon-name-part>) <tp:taxon-name-part taxon-name-part-type="species" reg="griseocincta">griseocincta</tp:taxon-name-part><object-id xmlns:xlink="http://www.w3.org/1999/xlink" content-type="zoobank" xlink:type="simple">http://zoobank.org/844732B9-94C7-4A4D-B3CD-FB93BEB8DF32</object-id></tp:taxon-name><tp:taxon-authority>Leijs, sp. nov.</tp:taxon-authority><xref ref-type="fig" rid="F14">Figure 14A-M</xref></tp:nomenclature><tp:treatment-sec sec-type="material" id="SECID0E1OCK"><title>Specimens examined.</title><p>(5 males, 7 females).</p></tp:treatment-sec><tp:treatment-sec sec-type="Types" id="SECID0E6OCK"><title>Types.</title><p>Holotype, male, Henbury Station, Gloaming Dam, NT (<named-content xmlns:xlink="http://www.w3.org/1999/xlink" content-type="dwc:verbatimCoordinates" xlink:type="simple"><named-content content-type="geo-json" specific-use="{&#34;type&#34;:&#34;Point&#34;,&#34;coordinates&#34;:[133.502700,-24.598000]}" id="NCID0EIPCK" xlink:type="simple">24.5980S; 133.5027E</named-content></named-content>), 22 May 2013, R Leijs &amp; K Hogendoorn, on <italic><tp:taxon-name><tp:taxon-name-part taxon-name-part-type="genus" reg="Amyema">Amyema</tp:taxon-name-part> <tp:taxon-name-part taxon-name-part-type="species" reg="preissi">preissi</tp:taxon-name-part></tp:taxon-name></italic>, SAMA RL2222;</p><p>Allotype, female, Henbury Station, NT (<named-content xmlns:xlink="http://www.w3.org/1999/xlink" content-type="dwc:verbatimCoordinates" xlink:type="simple"><named-content content-type="geo-json" specific-use="{&#34;type&#34;:&#34;Point&#34;,&#34;coordinates&#34;:[133.336300,-24.441500]}" id="NCID0E4PCK" xlink:type="simple">24.4415S; 133.3363E</named-content></named-content>), 18 May 2013, R Leijs &amp; K Hogendoorn, on <italic><tp:taxon-name><tp:taxon-name-part taxon-name-part-type="genus" reg="Amyema">Amyema</tp:taxon-name-part> <tp:taxon-name-part taxon-name-part-type="species" reg="preissi">preissi</tp:taxon-name-part></tp:taxon-name></italic>, SAMA RL2214.</p></tp:treatment-sec><tp:treatment-sec sec-type="diagnosis" id="SECID0ENQCK"><title>Diagnosis.</title><p>Male with large patch of dark brown stiff bristles on S4 and emarginated apicomedial area of S5 surrounded by branched hairs. Female paraclypeal and supraclypeal marks present, tibial scopa white, T2-T4 with black hairs anteriorly, process on S6 lineo-reticulate and well defined posteriorly (Fig. <xref ref-type="fig" rid="F14">14L</xref>).</p><fig id="F14" position="float" orientation="portrait"><object-id xmlns:xlink="http://www.w3.org/1999/xlink" content-type="doi" xlink:type="simple">10.3897/zookeys.908.47375.figure14</object-id><object-id xmlns:xlink="http://www.w3.org/1999/xlink" content-type="arpha" xlink:type="simple">CB4CC851-C51E-53A1-AB4B-28C0934688E0</object-id><label>Figure 14.</label><caption><p><tp:taxon-name><tp:taxon-name-part taxon-name-part-type="genus" reg="Amegilla">Amegilla</tp:taxon-name-part> (<tp:taxon-name-part taxon-name-part-type="subgenus" reg="Asaropoda">Asaropoda</tp:taxon-name-part>) <tp:taxon-name-part taxon-name-part-type="species" reg="griseocincta">griseocincta</tp:taxon-name-part></tp:taxon-name> Leijs, sp. nov.</p></caption><graphic xmlns:xlink="http://www.w3.org/1999/xlink" xlink:href="zookeys-908-045-g014.jpg" position="float" orientation="portrait" xlink:type="simple" id="oo_376131.jpg"><uri content-type="original_file" xlink:type="simple">https://binary.pensoft.net/fig/376131</uri></graphic></fig></tp:treatment-sec><tp:treatment-sec sec-type="description" id="SECID0E2RCK"><title>Description.</title><p>Male holotype (SAMA 32-033609, RL 2222: Body length 16 mm, forewing length 10.3 mm, head width 4.9 mm.</p><p><bold><italic>Structure</italic></bold>: Inner orbits of eyes diverging above; head wider than long; clypeal protuberance in profile 0.76 × eye width; mandible with subapical tooth; F1 equal to combined length of next 2.2 flagellomeres; F1 0.9 × as long as scape; F2 0.56 × as long as F3; F3-F10 1.33 × as long as wide; last flagellomere 0.89 × as long as F1; marginal cell length 0.81 distance from apex of cell to wing tip; cu-v of hind wing 0.74 × length of second abscissa of M+Cu; S5 with apicomedial emargination round, circa three times as wide as deep; posterior lateral corners of S5 with short spine, S6 with apicomedial emargination angular, circa four times as wide as deep; S6 medially with raised posteriorly-directed rounded ridge.</p><p><italic>Genitalia</italic>: penis valves with well extended shoulders; volsella large, with 12 strong setae (Fig. <xref ref-type="fig" rid="F14">14H</xref>); gonocoxa laterally with numerous small setae rising from small depressions; apex of gonocoxa with rounded lobes dorsally and ventrally; outer gonostylus robust, slightly longer than gonocoxa base, with dense fine setae on inner surface; inner gonostylus lacking (Fig. <xref ref-type="fig" rid="F14">14G</xref>); S7 (Fig. <xref ref-type="fig" rid="F14">14E</xref>); S8 laterally slightly sigmoid, emarginate at apex, a few long setae at apex and some strong short setae at midline (Fig. <xref ref-type="fig" rid="F14">14F</xref>).</p><p><bold><italic>Pubescence</italic></bold>: Head white with a few brown hairs at ocellocular areas and scattered dark hairs on clypeus; scutum pale brown, brown in fresh specimens; scutellum and metanotum pale brown; mesosoma laterally and ventrally pale brown under wing base and pronotal lobe, otherwise white; all legs white on outer surfaces, dark brown on inner surfaces; metasomal terga T1 anteriorly and laterally with long white hairs, on disk very pale brown, posteriorly with white adpressed hairs; T2–T4 anteriorly with brown to black hairs, remaining hairs white and adpressed; T4–6 with scattered long erect brown hairs, T7 white, with patches of dark brown hairs in posterio-lateral corners; S1-S5 white in lateral corners; S4 apicomedial area with large -circa a quarter of sterna width- patch of black anteriorly-directed bristles; S5 covered with long thin erect hairs and two large patches of posteriorly- and proximally-directed, branched brown hairs; S6 with posterior medial patch of backwards directed black branched hairs around the emargination.</p><p><bold><italic>Colouration</italic></bold>: Integument black, apart from: posterior margins of metasomal segments translucent orange; scape yellow below; labrum yellow with small brown marks in dorsolateral corners; clypeus yellow, supraclypeal area with large triangular yellow shape; paraclypeal area yellow; mandible yellow at base, black at tip; proboscis orange.</p><p><bold>Female</bold> allotype (SAMA 32-033608, RLa2214): Body length 17 mm, forewing length 10.7 mm, head width 5.6 mm.</p><p><bold><italic>Structure</italic></bold>: Inner orbits of eyes diverging above; head wider than long; clypeal protuberance in profile 0.6 × eye width; mandible with subapical tooth [remark: mandible is worn. Specimens from Anna Creek have apparent subapical teeth], F1 equal to combined length of next 3 flagellomeres; F1 circa as long as scape; F2 0.64 × as long as F3; F3-F10 1.15 × as long as wide; last flagellomere 0.61 × as long as F1; marginal cell length 0.77 × distance from apex of cell to wing tip; cu-v of hind wing 0.87 × length of second abscissa of M+Cu; S6 with triangular area raised posteriorly (Fig. <xref ref-type="fig" rid="F14">14L</xref>).</p><p><bold><italic>Pubescence</italic></bold>: Head white with a few brown hairs at ocellocular areas and scattered dark hairs on clypeus; scutum, scutellum and metanotum light brown; mesosoma laterally and ventrally light brown under wing base and pronotal lobe, otherwise white; fore leg femur and tibia with long plumes of white hairs; outer surface of tarsi brown, inner surface orange; mid and hind legs white on outer surfaces, black on inner surfaces; metasomal terga T1 anteriorly and laterally with long white hairs, on disk pale brown, posteriorly with white adpressed hairs; T2–T3 anteriorly with brown to black hairs, remaining hairs white and adpressed and scattered long erect brown hairs on T3–T5, T5 apically with dense band of stiff black hairs, T6 near pygidial plate with stiff orange hairs laterally and dark brown apically; S1-S5 with rows of long erect hairs on premarginal lines, dark medially and white laterally.</p><p><bold><italic>Colouration</italic></bold>: Integument black, apart from: posterior margins of metasomal segments translucent orange; legs brown; labrum yellow with small brown marks in dorsolateral corners; clypeus with yellow inverted T-shape with broad base; supraclypeal area with triangular yellow shape; paraclypeal area partly yellow; mandible yellow at base, black at tip; proboscis orange.</p><table-wrap position="float" orientation="portrait"><caption><p>
                <bold>Phenology.</bold>
              </p></caption><table id="TID0EKICK" rules="all"><tbody><tr><td rowspan="1" colspan="1"><bold>Month</bold>:</td><td rowspan="1" colspan="1">
                    <bold>Jan</bold>
                  </td><td rowspan="1" colspan="1">
                    <bold>Feb</bold>
                  </td><td rowspan="1" colspan="1">
                    <bold>Mar</bold>
                  </td><td rowspan="1" colspan="1">
                    <bold>Apr</bold>
                  </td><td rowspan="1" colspan="1">
                    <bold>May</bold>
                  </td><td rowspan="1" colspan="1">
                    <bold>Jun</bold>
                  </td><td rowspan="1" colspan="1">
                    <bold>Jul</bold>
                  </td><td rowspan="1" colspan="1">
                    <bold>Aug</bold>
                  </td><td rowspan="1" colspan="1">
                    <bold>Sep</bold>
                  </td><td rowspan="1" colspan="1">
                    <bold>Oct</bold>
                  </td><td rowspan="1" colspan="1">
                    <bold>Nov</bold>
                  </td><td rowspan="1" colspan="1">
                    <bold>Dec</bold>
                  </td></tr><tr><td rowspan="1" colspan="1">No. of records:</td><td rowspan="1" colspan="1">0</td><td rowspan="1" colspan="1">0</td><td rowspan="1" colspan="1">1</td><td rowspan="1" colspan="1">8</td><td rowspan="1" colspan="1">3</td><td rowspan="1" colspan="1">0</td><td rowspan="1" colspan="1">0</td><td rowspan="1" colspan="1">0</td><td rowspan="1" colspan="1">0</td><td rowspan="1" colspan="1">0</td><td rowspan="1" colspan="1">0</td><td rowspan="1" colspan="1">0</td></tr></tbody></table></table-wrap></tp:treatment-sec><tp:treatment-sec sec-type="Flower records" id="SECID0ELYCK"><title>Flower records.</title><p><italic><tp:taxon-name><tp:taxon-name-part taxon-name-part-type="genus" reg="Amyema">Amyema</tp:taxon-name-part> <tp:taxon-name-part taxon-name-part-type="species" reg="preissi">preissi</tp:taxon-name-part></tp:taxon-name></italic> (<tp:taxon-name><tp:taxon-name-part taxon-name-part-type="family">Loranthaceae</tp:taxon-name-part></tp:taxon-name>), <italic><tp:taxon-name><tp:taxon-name-part taxon-name-part-type="genus" reg="Eremophila">Eremophila</tp:taxon-name-part></tp:taxon-name></italic> (<tp:taxon-name><tp:taxon-name-part taxon-name-part-type="family">Scrophulariaceae</tp:taxon-name-part></tp:taxon-name>).</p></tp:treatment-sec><tp:treatment-sec sec-type="distribution" id="SECID0ENZCK"><title>Distribution.</title><p>Figure <xref ref-type="fig" rid="F14">14I</xref>.</p></tp:treatment-sec><tp:treatment-sec sec-type="etymology" id="SECID0EXZCK"><title>Etymology.</title><p>The specific epithet refers to the greyish hair bands on the metasomal terga.</p></tp:treatment-sec></tp:taxon-treatment>
