# Supplementary material for: The genus Amegilla (Hymenoptera, Apidae, Anthophorini) in Australia: a revision of the subgenus Asaropoda
Source: Zookeys. 2020 Feb 3;908:45–122. doi: 10.3897/zookeys.908.47375 (PMC7010838; doi:10.3897/zookeys.908.47375)
Supplement: XML Treatment for Amegilla (Asaropoda) incognita [file zookeys.908.47375-treatment16.xml]

<!DOCTYPE tp:taxon-treatment
  PUBLIC "-//TaxonX//DTD Taxonomic Treatment Publishing DTD v0 20100105//EN" "tax-treatment-NSO.dtd">
<tp:taxon-treatment xmlns:tp="http://www.plazi.org/taxpub"><tp:treatment-meta><kwd-group><label>Taxon classification</label><kwd><named-content xmlns:xlink="http://www.w3.org/1999/xlink" content-type="kingdom">Animalia</named-content></kwd><kwd><named-content xmlns:xlink="http://www.w3.org/1999/xlink" content-type="order">Hymenoptera</named-content></kwd><kwd><named-content xmlns:xlink="http://www.w3.org/1999/xlink" content-type="family">Apidae</named-content></kwd></kwd-group><mixed-citation publication-type="journal"><person-group><name><surname>Leijs</surname><given-names>Remko</given-names></name><name><surname>Dorey</surname><given-names>James</given-names></name><name><surname>Hogendoorn</surname><given-names>Katja</given-names></name></person-group><article-title>The genus <italic><tp:taxon-name><tp:taxon-name-part taxon-name-part-type="genus" reg="Amegilla">Amegilla</tp:taxon-name-part></tp:taxon-name></italic> (<tp:taxon-name><tp:taxon-name-part taxon-name-part-type="order">Hymenoptera</tp:taxon-name-part></tp:taxon-name>, <tp:taxon-name><tp:taxon-name-part taxon-name-part-type="family">Apidae</tp:taxon-name-part></tp:taxon-name>, <tp:taxon-name><tp:taxon-name-part taxon-name-part-type="tribe">Anthophorini</tp:taxon-name-part></tp:taxon-name>) in Australia: a revision of the subgenus <italic><tp:taxon-name><tp:taxon-name-part taxon-name-part-type="genus" reg="Amegilla"/><tp:taxon-name-part taxon-name-part-type="subgenus" reg="Asaropoda">Asaropoda</tp:taxon-name-part></tp:taxon-name></italic></article-title><source>Zookeys</source><day>03</day><month>2</month><year>2020</year><volume>908</volume><fpage>45</fpage><lpage>122</lpage><pub-id pub-id-type="doi">10.3897/zookeys.908.47375</pub-id></mixed-citation></tp:treatment-meta><tp:nomenclature><tp:taxon-name><object-id xmlns:xlink="http://www.w3.org/1999/xlink" content-type="arpha" xlink:type="simple">CC1E023C-42C6-52B0-A6CF-6EC6C068C387</object-id>
            <tp:taxon-name-part taxon-name-part-type="genus" reg="Amegilla">Amegilla</tp:taxon-name-part> (<tp:taxon-name-part taxon-name-part-type="subgenus" reg="Asaropoda">Asaropoda</tp:taxon-name-part>) <tp:taxon-name-part taxon-name-part-type="species" reg="incognita">incognita</tp:taxon-name-part><object-id xmlns:xlink="http://www.w3.org/1999/xlink" content-type="zoobank" xlink:type="simple">http://zoobank.org/1AD70374-ABAD-4A9D-8C1B-290C59D2AC68</object-id></tp:taxon-name><tp:taxon-authority>Leijs, sp. nov.</tp:taxon-authority><xref ref-type="fig" rid="F16">Figure 16A–I</xref></tp:nomenclature><tp:treatment-sec sec-type="material" id="SECID0E1DDK"><title>Specimens examined</title><p>(1 male).</p></tp:treatment-sec><tp:treatment-sec sec-type="Types" id="SECID0E6DDK"><title>Types.</title><p>Holotype, male, 55 mls South of Onslow, WA (<named-content xmlns:xlink="http://www.w3.org/1999/xlink" content-type="dwc:verbatimCoordinates" xlink:type="simple"><named-content content-type="geo-json" specific-use="{&#34;type&#34;:&#34;Point&#34;,&#34;coordinates&#34;:[115.111900,-22.435700]}" id="NCID0EIEDK" xlink:type="simple">22.4357S; 115.1119E</named-content></named-content>), 23 Aug. 1971, TF Houston, on <italic><tp:taxon-name><tp:taxon-name-part taxon-name-part-type="genus" reg="Trichodesma">Trichodesma</tp:taxon-name-part></tp:taxon-name></italic>, WAM 26816.</p></tp:treatment-sec><tp:treatment-sec sec-type="diagnosis" id="SECID0EUEDK"><title>Diagnosis.</title><p>Male with large round patch of dark brown stiff bristles on S4 and emarginated apicomedial area of S5. T2-T4 anteriorly with black hairs. Female unknown.</p></tp:treatment-sec><tp:treatment-sec sec-type="description" id="SECID0EZEDK"><title>Description.</title><p>Male (WAM 26816): Body length 14 mm, forewing length 9.2 mm, head width 4.4 mm.</p><p><bold><italic>Structure</italic></bold>: Inner orbits of eyes slightly diverging above; head wider than long; clypeal protuberance in profile 0.64 × eye width; mandible with subapical tooth; F1 equal to combined length of next 1.7 flagellomeres, as long as F3; F1 0.60 × as long as scape; F2 0.63 × as long as F3; F3-F10 circa 1.3 × as long as wide; last flagellomere as long as F1; marginal cell length 0.73 × distance from apex of cell to wing tip; cu-v of hind wing 1.14 × length of second abscissa of M+Cu; S5 with apicomedial emargination 4.5 × as wide as deep, S6 with apicomedial emargination 4.6 × as wide as deep.</p><p><italic>Genitalia</italic>: penis valves laterally with extended rounded shoulders; volsella with circa 10 long setae (Fig. <xref ref-type="fig" rid="F16">16H</xref>); gonocoxa laterally with setae lacking; apex of gonocoxa ventrally with rounded process (Fig. <xref ref-type="fig" rid="F16">16H</xref>); outer gonostylus long, circa as long as width of gonocoxa base, with long setae on inner surface; inner gonostylus small, circa the size of process on the gonocoxa apex; S7 (Fig. <xref ref-type="fig" rid="F16">16E</xref>); S8 apex emarginated, strong and dense setae along the midline (Fig. <xref ref-type="fig" rid="F16">16F</xref>).</p><fig id="F16" position="float" orientation="portrait"><object-id xmlns:xlink="http://www.w3.org/1999/xlink" content-type="doi" xlink:type="simple">10.3897/zookeys.908.47375.figure16</object-id><object-id xmlns:xlink="http://www.w3.org/1999/xlink" content-type="arpha" xlink:type="simple">6CE95D6F-F056-593F-AB71-6626DE71A132</object-id><label>Figure 16.</label><caption><p><tp:taxon-name><tp:taxon-name-part taxon-name-part-type="genus" reg="Amegilla">Amegilla</tp:taxon-name-part> (<tp:taxon-name-part taxon-name-part-type="subgenus" reg="Asaropoda">Asaropoda</tp:taxon-name-part>) <tp:taxon-name-part taxon-name-part-type="species" reg="incognita">incognita</tp:taxon-name-part></tp:taxon-name> Leijs, sp. nov.</p></caption><graphic xmlns:xlink="http://www.w3.org/1999/xlink" xlink:href="zookeys-908-045-g016.jpg" position="float" orientation="portrait" xlink:type="simple" id="oo_376133.jpg"><uri content-type="original_file" xlink:type="simple">https://binary.pensoft.net/fig/376133</uri></graphic></fig><p><bold><italic>Pubescence</italic></bold>: Head white on face, vertex and genae, some dark hairs below lateral ocelli; scutum, scutellum and metanotum light brown with a few longer dark hairs; mesosoma laterally and ventrally pale to white; fore leg white on outer surface, inner surface of tibia and tarsus with short dark brown to black hair; mid femur dorsally almost bare, ventrally brown, apically with a few white hairs, mid tibia outer surface white, inner surface almost bare, mid metatarsus outer surface white, inner surface with brown to black hairs, mid tarsus remaining segments with black hairs; hind leg outer surface of femur, tibia and metatarsus white; metatarsus with white streak, hind leg inner surface black; metasomal terga: T1 with light brown erect branched hairs; T2 anteriorly with adpressed black hairs, forming a black band; T3-T6 with adpressed white hairs, some black hairs on anterolateral corners; T7 covered in black hairs; S1-S5 with laterally with a few white hairs, fringes of dark hairs on marginal zones; S3 apicomedial area with tiny streak of black setae; S4 apicomedial area with round patch of robust black apically-directed bristles and long white hairs on lateral margins; S5 with long dark branched hairs around the apico-median emargination and long white hairs on lateral margins; S6 with streaks of black hairs on the lateral margins, short black hairs on the disc and dense patch of hairs covering the marginal zone.</p><p><bold><italic>Colouration</italic></bold>: Integument mostly black; sterna brown; scape brown below; labrum pale yellow with brown dots in dorsolateral corners; clypeus, supraclypeal area and paraclypeal area pale yellow; mandible basal half pale yellow, remaining part brown and black; proboscis orange-brown.</p><table-wrap position="float" orientation="portrait"><caption><p>
                <bold>Phenology.</bold>
              </p></caption><table id="TID0E1SCK" rules="all"><tbody><tr><td rowspan="1" colspan="1"><bold>Month</bold>:</td><td rowspan="1" colspan="1">
                    <bold>Jan</bold>
                  </td><td rowspan="1" colspan="1">
                    <bold>Feb</bold>
                  </td><td rowspan="1" colspan="1">
                    <bold>Mar</bold>
                  </td><td rowspan="1" colspan="1">
                    <bold>Apr</bold>
                  </td><td rowspan="1" colspan="1">
                    <bold>May</bold>
                  </td><td rowspan="1" colspan="1">
                    <bold>Jun</bold>
                  </td><td rowspan="1" colspan="1">
                    <bold>Jul</bold>
                  </td><td rowspan="1" colspan="1">
                    <bold>Aug</bold>
                  </td><td rowspan="1" colspan="1">
                    <bold>Sep</bold>
                  </td><td rowspan="1" colspan="1">
                    <bold>Oct</bold>
                  </td><td rowspan="1" colspan="1">
                    <bold>Nov</bold>
                  </td><td rowspan="1" colspan="1">
                    <bold>Dec</bold>
                  </td></tr><tr><td rowspan="1" colspan="1">No. of records:</td><td rowspan="1" colspan="1">0</td><td rowspan="1" colspan="1">0</td><td rowspan="1" colspan="1">0</td><td rowspan="1" colspan="1">0</td><td rowspan="1" colspan="1">0</td><td rowspan="1" colspan="1">0</td><td rowspan="1" colspan="1">0</td><td rowspan="1" colspan="1">1</td><td rowspan="1" colspan="1">0</td><td rowspan="1" colspan="1">0</td><td rowspan="1" colspan="1">0</td><td rowspan="1" colspan="1">0</td></tr></tbody></table></table-wrap></tp:treatment-sec><tp:treatment-sec sec-type="remarks" id="SECID0EQLDK"><title>Remarks.</title><p>This single male specimen from Onslow, WA in the WA Museum collection has an identification label by Brooks with identification ‘<italic><tp:taxon-name><tp:taxon-name-part taxon-name-part-type="genus" reg="Amegilla">A.</tp:taxon-name-part> <tp:taxon-name-part taxon-name-part-type="species" reg="preissi">preissi</tp:taxon-name-part></tp:taxon-name></italic>’. This is puzzling, because a description of the male of <italic><tp:taxon-name><tp:taxon-name-part taxon-name-part-type="genus" reg="Amegilla">A.</tp:taxon-name-part> <tp:taxon-name-part taxon-name-part-type="species" reg="preissi">preissi</tp:taxon-name-part></tp:taxon-name></italic> did not exist at the time, and the specimen was not associated with a female because series of females and males of this species with same collecting data do not exist. While the male sternum and morphology of the genitalia the clearly show that the specimen belongs to the <italic><tp:taxon-name><tp:taxon-name-part taxon-name-part-type="genus" reg="Amegilla"/><tp:taxon-name-part taxon-name-part-type="species" reg="calva">calva</tp:taxon-name-part></tp:taxon-name></italic> group these and other characters are sufficiently different from the other species in that group to justify description of an additional species.</p></tp:treatment-sec><tp:treatment-sec sec-type="Flower records" id="SECID0EWMDK"><title>Flower records.</title><p><italic><tp:taxon-name><tp:taxon-name-part taxon-name-part-type="genus" reg="Trichodesma">Trichodesma</tp:taxon-name-part></tp:taxon-name></italic> (<tp:taxon-name><tp:taxon-name-part taxon-name-part-type="family">Boraginaceae</tp:taxon-name-part></tp:taxon-name>).</p></tp:treatment-sec><tp:treatment-sec sec-type="distribution" id="SECID0EINDK"><title>Distribution.</title><p>Figure <xref ref-type="fig" rid="F16">16I</xref>.</p></tp:treatment-sec><tp:treatment-sec sec-type="etymology" id="SECID0ESNDK"><title>Etymology.</title><p>The specific epithet refers to: <tp:taxon-name><tp:taxon-name-part taxon-name-part-type="genus" reg="Amegilla"/><tp:taxon-name-part taxon-name-part-type="species" reg="incognita">incognita</tp:taxon-name-part></tp:taxon-name> meaning ‘unknown’ or unrecognised.</p></tp:treatment-sec></tp:taxon-treatment>
