# Supplementary material for: The genus Amegilla (Hymenoptera, Apidae, Anthophorini) in Australia: a revision of the subgenus Asaropoda
Source: Zookeys. 2020 Feb 3;908:45–122. doi: 10.3897/zookeys.908.47375 (PMC7010838; doi:10.3897/zookeys.908.47375)
Supplement: XML Treatment for Amegilla (Asaropoda) nitidiventris [file zookeys.908.47375-treatment17.xml]

<!DOCTYPE tp:taxon-treatment
  PUBLIC "-//TaxonX//DTD Taxonomic Treatment Publishing DTD v0 20100105//EN" "tax-treatment-NSO.dtd">
<tp:taxon-treatment xmlns:tp="http://www.plazi.org/taxpub"><tp:treatment-meta><kwd-group><label>Taxon classification</label><kwd><named-content xmlns:xlink="http://www.w3.org/1999/xlink" content-type="kingdom">Animalia</named-content></kwd><kwd><named-content xmlns:xlink="http://www.w3.org/1999/xlink" content-type="order">Hymenoptera</named-content></kwd><kwd><named-content xmlns:xlink="http://www.w3.org/1999/xlink" content-type="family">Apidae</named-content></kwd></kwd-group><mixed-citation publication-type="journal"><person-group><name><surname>Leijs</surname><given-names>Remko</given-names></name><name><surname>Dorey</surname><given-names>James</given-names></name><name><surname>Hogendoorn</surname><given-names>Katja</given-names></name></person-group><article-title>The genus <italic><tp:taxon-name><tp:taxon-name-part taxon-name-part-type="genus" reg="Amegilla">Amegilla</tp:taxon-name-part></tp:taxon-name></italic> (<tp:taxon-name><tp:taxon-name-part taxon-name-part-type="order">Hymenoptera</tp:taxon-name-part></tp:taxon-name>, <tp:taxon-name><tp:taxon-name-part taxon-name-part-type="family">Apidae</tp:taxon-name-part></tp:taxon-name>, <tp:taxon-name><tp:taxon-name-part taxon-name-part-type="tribe">Anthophorini</tp:taxon-name-part></tp:taxon-name>) in Australia: a revision of the subgenus <italic><tp:taxon-name><tp:taxon-name-part taxon-name-part-type="genus" reg="Amegilla"/><tp:taxon-name-part taxon-name-part-type="subgenus" reg="Asaropoda">Asaropoda</tp:taxon-name-part></tp:taxon-name></italic></article-title><source>Zookeys</source><day>03</day><month>2</month><year>2020</year><volume>908</volume><fpage>45</fpage><lpage>122</lpage><pub-id pub-id-type="doi">10.3897/zookeys.908.47375</pub-id></mixed-citation></tp:treatment-meta><tp:nomenclature><tp:taxon-name><object-id xmlns:xlink="http://www.w3.org/1999/xlink" content-type="arpha" xlink:type="simple">0AD98D38-0A2C-5FA9-85CC-F1496D3EEFF4</object-id>
            <tp:taxon-name-part taxon-name-part-type="genus" reg="Amegilla">Amegilla</tp:taxon-name-part> (<tp:taxon-name-part taxon-name-part-type="subgenus" reg="Asaropoda">Asaropoda</tp:taxon-name-part>) <tp:taxon-name-part taxon-name-part-type="species" reg="nitidiventris">nitidiventris</tp:taxon-name-part><object-id xmlns:xlink="http://www.w3.org/1999/xlink" content-type="zoobank" xlink:type="simple">http://zoobank.org/1EBFCC51-2888-465B-8CB5-D9830B373BDB</object-id></tp:taxon-name><tp:taxon-authority>Leijs, sp. nov.</tp:taxon-authority><xref ref-type="fig" rid="F17">Figure 17A-M</xref></tp:nomenclature><tp:treatment-sec sec-type="material" id="SECID0EZPDK"><title>Specimens examined.</title><p>(9 males, 6 females):</p></tp:treatment-sec><tp:treatment-sec sec-type="Types" id="SECID0E5PDK"><title>Types.</title><p>Holotype male, Laura Roadhouse, Qld (<named-content xmlns:xlink="http://www.w3.org/1999/xlink" content-type="dwc:verbatimCoordinates" xlink:type="simple"><named-content content-type="geo-json" specific-use="{&#34;type&#34;:&#34;Point&#34;,&#34;coordinates&#34;:[144.448800,-15.565700]}" id="NCID0EHQDK" xlink:type="simple">15.5657S; 144.4488E</named-content></named-content>), 10 Mar. 2017. R Leijs, QM T238477;</p><p>Allotype, female, same locality data as holotype, QM T238478;</p><p>Paratypes, 1 male, same locality data as holotype, SAMA KR06079; 1 female, Laura Roadhouse, Qld (<named-content xmlns:xlink="http://www.w3.org/1999/xlink" content-type="dwc:verbatimCoordinates" xlink:type="simple"><named-content content-type="geo-json" specific-use="{&#34;type&#34;:&#34;Point&#34;,&#34;coordinates&#34;:[144.446100,-15.565700]}" id="NCID0ESQDK" xlink:type="simple">15.5657S; 144.4461E</named-content></named-content>), 6 Mar. 2017, R Leijs, on <italic><tp:taxon-name><tp:taxon-name-part taxon-name-part-type="genus" reg="Hibiscus">Hibiscus</tp:taxon-name-part></tp:taxon-name></italic>, SAMA KR06006; 1 male, 6.7km NE of Laura, Qld, (<named-content xmlns:xlink="http://www.w3.org/1999/xlink" content-type="dwc:verbatimCoordinates" xlink:type="simple"><named-content content-type="geo-json" specific-use="{&#34;type&#34;:&#34;Point&#34;,&#34;coordinates&#34;:[144.483800,-15.501100]}" id="NCID0EBRDK" xlink:type="simple">15.5011S; 144.4838E</named-content></named-content>), R Leijs, from blue vane trap, SAMA KR06027; 2 males, Laura General Store, Qld (<named-content xmlns:xlink="http://www.w3.org/1999/xlink" content-type="dwc:verbatimCoordinates" xlink:type="simple"><named-content content-type="geo-json" specific-use="{&#34;type&#34;:&#34;Point&#34;,&#34;coordinates&#34;:[144.446100,-15.558300]}" id="NCID0EJRDK" xlink:type="simple">15.5583S; 144.4461E</named-content></named-content>), 11 Mar. 2017, R Leijs, on <italic><tp:taxon-name><tp:taxon-name-part taxon-name-part-type="genus" reg="Turnera">Turnera</tp:taxon-name-part> <tp:taxon-name-part taxon-name-part-type="species" reg="subulata">subulata</tp:taxon-name-part></tp:taxon-name></italic>, SAMA KR06084, KR06092; 3 males, 3 females, Laura General Store, Qld (<named-content xmlns:xlink="http://www.w3.org/1999/xlink" content-type="dwc:verbatimCoordinates" xlink:type="simple"><named-content content-type="geo-json" specific-use="{&#34;type&#34;:&#34;Point&#34;,&#34;coordinates&#34;:[144.446100,-15.558300]}" id="NCID0E3RDK" xlink:type="simple">15.5583S; 144.4461E</named-content></named-content>), 15 Mar. 2017, R Leijs, on <italic><tp:taxon-name><tp:taxon-name-part taxon-name-part-type="genus" reg="Turnera">Turnera</tp:taxon-name-part> <tp:taxon-name-part taxon-name-part-type="species" reg="subulata">subulata</tp:taxon-name-part></tp:taxon-name></italic>, SAMA KR06191-96.</p></tp:treatment-sec><tp:treatment-sec sec-type="diagnosis" id="SECID0EMSDK"><title>Diagnosis.</title><p>Both sexes metasomal terga with black pubescence and light posterior hair bands, sterna black and shiny. Male with two small adjacent patches of black bristles on S4 and two large comma-shaped patches of bristles on S5. Female paraclypeal marks absent and supraclypeal marks present, tibial scopa black with white dorsal streak, process on S6 well defined with smooth posteriorly protruding lobe (Fig. <xref ref-type="fig" rid="F17">17L</xref>).</p><fig id="F17" position="float" orientation="portrait"><object-id xmlns:xlink="http://www.w3.org/1999/xlink" content-type="doi" xlink:type="simple">10.3897/zookeys.908.47375.figure17</object-id><object-id xmlns:xlink="http://www.w3.org/1999/xlink" content-type="arpha" xlink:type="simple">EE4A38CB-67F6-54E0-8A1A-D68679C977F1</object-id><label>Figure 17.</label><caption><p><tp:taxon-name><tp:taxon-name-part taxon-name-part-type="genus" reg="Amegilla">Amegilla</tp:taxon-name-part> (<tp:taxon-name-part taxon-name-part-type="subgenus" reg="Asaropoda">Asaropoda</tp:taxon-name-part>) <tp:taxon-name-part taxon-name-part-type="species" reg="nitidiventris">nitidiventris</tp:taxon-name-part></tp:taxon-name> Leijs, sp. nov.</p></caption><graphic xmlns:xlink="http://www.w3.org/1999/xlink" xlink:href="zookeys-908-045-g017.jpg" position="float" orientation="portrait" xlink:type="simple" id="oo_376134.jpg"><uri content-type="original_file" xlink:type="simple">https://binary.pensoft.net/fig/376134</uri></graphic></fig></tp:treatment-sec><tp:treatment-sec sec-type="description" id="SECID0E1TDK"><title>Description.</title><p>Male holotype (QM T238477, RLa2427): Body length 12 mm, forewing length 9.2 mm, head width 4.3 mm.</p><p><bold><italic>Structure</italic></bold>: Inner orbits of eyes diverging above; head wider than long; clypeal protuberance in profile 0.64 × eye width; mandible without subapical tooth; F1 equal to combined length of next 1.8 flagellomeres; F1 0.59 × as long as scape; F2 0.58 × as long as F3; F3-F10 1.17 × as long as wide; last flagellomere 1.24 × as long as F1; marginal cell length 0.78 × distance from apex of cell to wing tip; cu-v of hind wing 0.81 × length of second abscissa of M+Cu; S5 with apicomedial emargination vary shallow, and a single knob medially; S6 with apicomedial emargination very shallow.</p><p><italic>Genitalia</italic>: penis valves shoulders not extended, base narrow; volsella small, with 6 long setae (Fig. <xref ref-type="fig" rid="F17">17H</xref>); gonocoxa laterally with numerous small setae; apex of gonocoxa broad, ventrally without process, but with rounded notch near volsella (Fig. <xref ref-type="fig" rid="F17">17H</xref>); outer gonostylus slender, circa 0.6 × as long as inner gonostylus, with setae on inner surface; inner gonostylus robust, with numerous strong setae (Fig. <xref ref-type="fig" rid="F17">17G</xref>); S7 (Fig. <xref ref-type="fig" rid="F17">17E</xref>).</p><p><bold><italic>Pubescence</italic></bold>: Head white on labrum, clypeus, scape and lower half of genae; pale orange on upper genae and frons above antennal sockets; scutum, scutellum and metanotum orange-brown; mesosoma laterally and ventrally orange-brown under wing basis and on pronotal lobe, white ventrally, distinct patch of black hair below hind wing; fore leg with long white hairs on posterior parts of femur, outer surface of tibia and metatarsus with greyish hairs; fore leg inner surfaces of tibia and tarsus with short white to brown hairs; mid and hind legs pubescence black apart from long white hairs on trochanters and outer surface of tibia; metasomal terga T1 pale with orange hairs anteriorly, narrow band of black hairs on disk and orange posterior adpressed hair band; T2–T4 with short adpressed black hairs on disk, posterior adpressed hairband on T2 pale orange, posterior hairband on T3 white with pale orange tint, T4 with white posterior hairband extended to disk and scattered erect black and white hairs across whole segment; T5 white hairband broad and extended to disk; T6 white; S1-S5 with black hairs and patches of white hairs at lateral corners; S4 apicomedial area with small triangular patch of ventrally directed black bristles, S5 with two longitudinal semi parallel patches of posteriorly- and proximally-directed black bristles and long fringes of white hairs at lateral corners.</p><p><bold><italic>Colouration</italic></bold>: Integument black, apart from: scape brown-black yellow patch below; labrum pale yellow with brown marks in dorsolateral corners; clypeus pale yellow, with two small black parallel lines in the centre; supraclypeal area with pale yellow triangle; paraclypeal area pale yellow; mandible pale yellow at base, brown at tip; proboscis brown.</p><p><bold>Female</bold> allotype (QM T238478, RL a2422): Body length 15 mm, forewing length 10.3 mm, head width 4.8 mm.</p><p><bold><italic>Structure</italic></bold>: Inner orbits of eyes diverging above; head wider than long; clypeal protuberance in profile 0.59 eye width; mandible without subapical tooth; F1 equal to combined length of next 3.3 flagellomeres; F1 almost as long as scape (0.96 times), F2 0.88 × as long as F3; F3-F10 circa as long as wide; last flagellomere 0.72 × as long as F1; marginal cell length 0.80 × distance from apex of cell to wing tip; cu-v of hind wing 0.77 × length of second abscissa of M+Cu; S6 with distinctly rounded posteriorly projecting subapical lobe, visible as spine when viewed laterally (Fig. <xref ref-type="fig" rid="F17">17L</xref>).</p><p><bold><italic>Pubescence</italic></bold>: Head white on labrum, clypeus, scape and lower half of genae; pale orange hairs on upper genae and frons above antennal sockets; scutum, scutellum and metanotum orange-brown; mesosoma laterally and ventrally with orange-brown hairs under wing basis and on pronotal lobe, white ventrally, distinct patch of black hair below hind wing; fore leg with long white hairs on posterior parts of femur, outer surface of tibia and metatarsus with adpressed white hairs, and metatarsus with long black hairs; fore leg inner surfaces of tibia and tarsus with short brown hairs, mid and hind legs pubescence black apart from long white hairs on trochanters, very short adpressed hairs ventrally on femur, outer surface of mid tibia, and white streak on tibial scopa basally; metasomal terga T1 pale with orange hairs anteriorly, band of black hairs on disk, posteriorly with orange adpressed hair band, long white hairs on lateral corners; T2–T4 with short adpressed black hairs on disk, posterior pale orange adpressed hairband on T2, posterior hairband on T3 white, few strong erect hairs at premarginal line black medially and white laterally, T4 posterior hairband extended to disk, scattered erect black and white hairs across whole segment, T5 with white adpressed hairs and dense patch of black hairs apicomedially, T6 with strong black hairs flanking the pygidial plate; S1-S5 with black hairs and patches of white hairs at lateral corners.</p><p><bold><italic>Colouration</italic></bold>: Integument black, apart from: labrum ivory with brown marks in dorsolateral corners, clypeus ivory, with two large black ovoid marks in dorsolateral corners, supraclypeal area with ivory triangle, paraclypeal area black, mandible ivory at base, brown at tip, proboscis brown.</p><table-wrap position="float" orientation="portrait"><caption><p>
                <bold>Phenology.</bold>
              </p></caption><table id="TID0EPYCK" rules="all"><tbody><tr><td rowspan="1" colspan="1"><bold>Month</bold>:</td><td rowspan="1" colspan="1">
                    <bold>Jan</bold>
                  </td><td rowspan="1" colspan="1">
                    <bold>Feb</bold>
                  </td><td rowspan="1" colspan="1">
                    <bold>Mar</bold>
                  </td><td rowspan="1" colspan="1">
                    <bold>Apr</bold>
                  </td><td rowspan="1" colspan="1">
                    <bold>May</bold>
                  </td><td rowspan="1" colspan="1">
                    <bold>Jun</bold>
                  </td><td rowspan="1" colspan="1">
                    <bold>Jul</bold>
                  </td><td rowspan="1" colspan="1">
                    <bold>Aug</bold>
                  </td><td rowspan="1" colspan="1">
                    <bold>Sep</bold>
                  </td><td rowspan="1" colspan="1">
                    <bold>Oct</bold>
                  </td><td rowspan="1" colspan="1">
                    <bold>Nov</bold>
                  </td><td rowspan="1" colspan="1">
                    <bold>Dec</bold>
                  </td></tr><tr><td rowspan="1" colspan="1">No. of records:</td><td rowspan="1" colspan="1">0</td><td rowspan="1" colspan="1">0</td><td rowspan="1" colspan="1">15</td><td rowspan="1" colspan="1">0</td><td rowspan="1" colspan="1">0</td><td rowspan="1" colspan="1">0</td><td rowspan="1" colspan="1">0</td><td rowspan="1" colspan="1">0</td><td rowspan="1" colspan="1">0</td><td rowspan="1" colspan="1">0</td><td rowspan="1" colspan="1">0</td><td rowspan="1" colspan="1">0</td></tr></tbody></table></table-wrap></tp:treatment-sec><tp:treatment-sec sec-type="Flower records" id="SECID0EK1DK"><title>Flower records.</title><p><italic><tp:taxon-name><tp:taxon-name-part taxon-name-part-type="genus" reg="Hibiscus">Hibiscus</tp:taxon-name-part></tp:taxon-name></italic> (<tp:taxon-name><tp:taxon-name-part taxon-name-part-type="family">Malvaceae</tp:taxon-name-part></tp:taxon-name>), <italic><tp:taxon-name><tp:taxon-name-part taxon-name-part-type="genus" reg="Turnera">Turnera</tp:taxon-name-part> <tp:taxon-name-part taxon-name-part-type="species" reg="subulata">subulata</tp:taxon-name-part></tp:taxon-name></italic> (<tp:taxon-name><tp:taxon-name-part taxon-name-part-type="family">Passifloraceae</tp:taxon-name-part></tp:taxon-name>)</p></tp:treatment-sec><tp:treatment-sec sec-type="distribution" id="SECID0EM2DK"><title>Distribution.</title><p>Figure <xref ref-type="fig" rid="F17">17I</xref>.</p></tp:treatment-sec><tp:treatment-sec sec-type="etymology" id="SECID0EW2DK"><title>Etymology.</title><p>The specific epithet refers to shiny black metasomal sterna in both sexes.</p></tp:treatment-sec></tp:taxon-treatment>
