# Supplementary material for: The genus Amegilla (Hymenoptera, Apidae, Anthophorini) in Australia: a revision of the subgenus Asaropoda
Source: Zookeys. 2020 Feb 3;908:45–122. doi: 10.3897/zookeys.908.47375 (PMC7010838; doi:10.3897/zookeys.908.47375)
Supplement: XML Treatment for Amegilla (Asaropoda) rhodoscymna [file zookeys.908.47375-treatment19.xml]

<!DOCTYPE tp:taxon-treatment
  PUBLIC "-//TaxonX//DTD Taxonomic Treatment Publishing DTD v0 20100105//EN" "tax-treatment-NSO.dtd">
<tp:taxon-treatment xmlns:tp="http://www.plazi.org/taxpub"><tp:treatment-meta><kwd-group><label>Taxon classification</label><kwd><named-content xmlns:xlink="http://www.w3.org/1999/xlink" content-type="kingdom">Animalia</named-content></kwd><kwd><named-content xmlns:xlink="http://www.w3.org/1999/xlink" content-type="order">Hymenoptera</named-content></kwd><kwd><named-content xmlns:xlink="http://www.w3.org/1999/xlink" content-type="family">Apidae</named-content></kwd></kwd-group><mixed-citation publication-type="journal"><person-group><name><surname>Leijs</surname><given-names>Remko</given-names></name><name><surname>Dorey</surname><given-names>James</given-names></name><name><surname>Hogendoorn</surname><given-names>Katja</given-names></name></person-group><article-title>The genus <italic><tp:taxon-name><tp:taxon-name-part taxon-name-part-type="genus" reg="Amegilla">Amegilla</tp:taxon-name-part></tp:taxon-name></italic> (<tp:taxon-name><tp:taxon-name-part taxon-name-part-type="order">Hymenoptera</tp:taxon-name-part></tp:taxon-name>, <tp:taxon-name><tp:taxon-name-part taxon-name-part-type="family">Apidae</tp:taxon-name-part></tp:taxon-name>, <tp:taxon-name><tp:taxon-name-part taxon-name-part-type="tribe">Anthophorini</tp:taxon-name-part></tp:taxon-name>) in Australia: a revision of the subgenus <italic><tp:taxon-name><tp:taxon-name-part taxon-name-part-type="genus" reg="Amegilla"/><tp:taxon-name-part taxon-name-part-type="subgenus" reg="Asaropoda">Asaropoda</tp:taxon-name-part></tp:taxon-name></italic></article-title><source>Zookeys</source><day>03</day><month>2</month><year>2020</year><volume>908</volume><fpage>45</fpage><lpage>122</lpage><pub-id pub-id-type="doi">10.3897/zookeys.908.47375</pub-id></mixed-citation></tp:treatment-meta><tp:nomenclature><tp:taxon-name><object-id xmlns:xlink="http://www.w3.org/1999/xlink" content-type="arpha" xlink:type="simple">AAB833A6-4C6D-558C-B4E0-EADC1FE90EDA</object-id>
            <tp:taxon-name-part taxon-name-part-type="genus" reg="Amegilla">Amegilla</tp:taxon-name-part> (<tp:taxon-name-part taxon-name-part-type="subgenus" reg="Asaropoda">Asaropoda</tp:taxon-name-part>) <tp:taxon-name-part taxon-name-part-type="species" reg="rhodoscymna">rhodoscymna</tp:taxon-name-part></tp:taxon-name><tp:taxon-authority>(Cockerell, 1905)</tp:taxon-authority><xref ref-type="fig" rid="F19">Figure 19A–M</xref><tp:nomenclature-citation-list><tp:nomenclature-citation><tp:taxon-name>
                <tp:taxon-name-part taxon-name-part-type="genus" reg="Asaropoda">Asaropoda</tp:taxon-name-part> <tp:taxon-name-part taxon-name-part-type="species" reg="rhodoscymna">rhodoscymna</tp:taxon-name-part></tp:taxon-name><comment>Cockerell, 1905: 395.</comment></tp:nomenclature-citation><tp:nomenclature-citation><tp:taxon-name>
                <tp:taxon-name-part taxon-name-part-type="genus" reg="Anthophora">Anthophora</tp:taxon-name-part> <tp:taxon-name-part taxon-name-part-type="species" reg="rufescens">rufescens</tp:taxon-name-part></tp:taxon-name><comment>Friese, 1911: 449, <bold>syn. nov.</bold></comment></tp:nomenclature-citation></tp:nomenclature-citation-list></tp:nomenclature><tp:treatment-sec sec-type="material" id="SECID0ENREK"><title>Specimens examined</title><p>(32 males, 22 females).</p></tp:treatment-sec><tp:treatment-sec sec-type="Types" id="SECID0ESREK"><title>Types.</title><p>Syntypes of <italic><tp:taxon-name><tp:taxon-name-part taxon-name-part-type="genus" reg="Amegilla">A.</tp:taxon-name-part> <tp:taxon-name-part taxon-name-part-type="species" reg="rhodoscymna">rhodoscymna</tp:taxon-name-part></tp:taxon-name></italic>, 3 males, Mackay district QLD, NHMUK.</p><p>Holotype of <italic><tp:taxon-name><tp:taxon-name-part taxon-name-part-type="genus" reg="Anthophora">A.</tp:taxon-name-part> <tp:taxon-name-part taxon-name-part-type="species" reg="rufescens">rufescens</tp:taxon-name-part></tp:taxon-name></italic>, male, Mackay, Queensland, March 1899, G. Turner leg., ZBM.</p></tp:treatment-sec><tp:treatment-sec sec-type="Decision for synonymy" id="SECID0EQSEK"><title>Decision for synonymy.</title><p>Examination of the male holotype of <italic><tp:taxon-name><tp:taxon-name-part taxon-name-part-type="genus" reg="Anthophora">Anthophora</tp:taxon-name-part> <tp:taxon-name-part taxon-name-part-type="species" reg="rufescens">rufescens</tp:taxon-name-part></tp:taxon-name></italic> (Berlin Museum) and the original description of <italic><tp:taxon-name><tp:taxon-name-part taxon-name-part-type="genus" reg="Anthophora">An.</tp:taxon-name-part> <tp:taxon-name-part taxon-name-part-type="species" reg="rufescens">rufescens</tp:taxon-name-part></tp:taxon-name></italic>, particularly regarding the colour of the integument and the morphology of the male sterna supports the synonymisation with <italic><tp:taxon-name><tp:taxon-name-part taxon-name-part-type="genus" reg="Amegilla">A.</tp:taxon-name-part> <tp:taxon-name-part taxon-name-part-type="species" reg="rhodoscymna">rhodoscymna</tp:taxon-name-part></tp:taxon-name></italic>.</p></tp:treatment-sec><tp:treatment-sec sec-type="diagnosis" id="SECID0EXTEK"><title>Diagnosis.</title><p>Both sexes metasomal integument reddish. Male with small round patch of orange bristles on S4, a much smaller patch on S3 and a deep (circa half the width of the segment) emargination on apicomedial area of S5. Female paraclypeal marks absent and supraclypeal marks small, tibial scopa orange, terga lacking black hairs anteriorly, process on S6 well defined broad parabolic and lineo-reticulate (Fig. <xref ref-type="fig" rid="F19">19L</xref>).</p><fig id="F19" position="float" orientation="portrait"><object-id xmlns:xlink="http://www.w3.org/1999/xlink" content-type="doi" xlink:type="simple">10.3897/zookeys.908.47375.figure19</object-id><object-id xmlns:xlink="http://www.w3.org/1999/xlink" content-type="arpha" xlink:type="simple">9D682BFD-A533-566E-9280-2E1A03BBF580</object-id><label>Figure 19.</label><caption><p><tp:taxon-name><tp:taxon-name-part taxon-name-part-type="genus" reg="Amegilla">Amegilla</tp:taxon-name-part> (<tp:taxon-name-part taxon-name-part-type="subgenus" reg="Asaropoda">Asaropoda</tp:taxon-name-part>) <tp:taxon-name-part taxon-name-part-type="species" reg="rhodoscymna">rhodoscymna</tp:taxon-name-part></tp:taxon-name> (Cockerell, 1905).</p></caption><graphic xmlns:xlink="http://www.w3.org/1999/xlink" xlink:href="zookeys-908-045-g019.jpg" position="float" orientation="portrait" xlink:type="simple" id="oo_376136.jpg"><uri content-type="original_file" xlink:type="simple">https://binary.pensoft.net/fig/376136</uri></graphic></fig></tp:treatment-sec><tp:treatment-sec sec-type="redescription" id="SECID0E3UEK"><title>Redescription.</title><p>Male (WAM 5469): Body length 13 mm, forewing length 10.4 mm, head width 5 mm.</p><p><bold><italic>Structure</italic></bold>: Inner orbits of eyes diverging above; head wider than long; clypeal protuberance in profile 0.5 × eye width; mandible with subapical tooth; F1 equal to combined length of next 2 flagellomeres; F1 0.79 × as long as scape; F2 0.67 × as long as F3; F3-F10 1.38 × as long as wide; last flagellomere 0.88 × as long as F1; marginal cell length 0.85 distance from apex of cell to wing tip; cu-v of hind wing 0.8 × as long as second abscissa of M+Cu; S5 with apicomedial emargination deep and parabolic shaped (Fig. <xref ref-type="fig" rid="F19">19C</xref>), 1.3 × as wide as deep; S6 with apicomedial emargination very shallow, preceded by smooth median area.</p><p><italic>Genitalia</italic>: penis valves slender, laterally rounded without clear shoulders; volsella slightly rectangular with three long setae (Fig. <xref ref-type="fig" rid="F19">19H</xref>); gonocoxa laterally with a few short setae; apex of gonocoxa broadened with hardly extended dorsal and ventral lobes; outer gonostylus small and narrow, slightly laterally directed with few strong short setae; inner gonostylus small, inwards with a few strong and short setae (Fig. <xref ref-type="fig" rid="F19">19G</xref>); S7 (Fig. <xref ref-type="fig" rid="F19">19E</xref>); S8 short and wide, apex emarginated, some short robust setae along midline (Fig. <xref ref-type="fig" rid="F19">19F</xref>).</p><p><bold><italic>Pubescence</italic></bold>: Head white apart from pale yellow intermixed with black hairs on vertex and around ocelli, and some long black hairs on clypeus laterally and in paraclypeal area; scutum, scutellum and metanotum orange intermixed with black hairs, some white hairs mid dorsally and in fissure between scutum and scutellum; propodeum white; mesosoma laterally and ventrally orange, paler towards ventral side, white ventrally; fore leg with pale orange hairs; mid femur, mid and hind tibia and tarsus pale orange on outer surfaces; femur, and tibia and tarsus on inner surfaces black-brown; metasomal terga with orange hairs, T1 intermixed with black hairs, T2-T5 with adpressed hairs with metallic shine; T2 anteriorly without black hairs; S1-S5 with orange hairs; S4 apicomedial area with small round patch of posteriorly directed orange-brown bristles; a smaller patch of orange, posteriorly directed bristles on S3; S5 with simple brown hairs around the emargination, S6 with simple orange hairs flanking the median smooth area.</p><p><bold><italic>Colouration</italic></bold>: Integument of head black, apart from: scape brown above, yellow below; flagellum brown; labrum yellow with translucent dots near dorsolateral corners; clypeus yellow with two large brown patches beside the midline, making the yellow inverted T-shape; supraclypeal area with narrow triangular yellow mark; paraclypeal area yellow; mandible yellow at base, black at tip; proboscis orange-brown; mesosoma black; metasomal terga light brown; sterna and legs orange, hind coxa and femur brown.</p><p><bold>Female</bold> redescription (UQIC 92266): Body length 14 mm, forewing length 11.2 mm, head width 5.6 mm.</p><p><bold><italic>Structure</italic></bold>: Inner orbits of eyes diverging above; head wider than long; clypeal protuberance in profile 0.65 × eye width; mandible with subapical tooth; F1 equal to combined length of next 3.3 flagellomeres; F1 circa as long as scape; F2 slightly shorter than F3; F3-F10 slightly longer than wide; last flagellomere 0.58 × as long as F1; marginal cell length 0.77 distance from apex of cell to wing tip; cu-v of hind wing 0.8 × as long as second abscissa of M+Cu; S6 with broad parabolically raised area (Fig. <xref ref-type="fig" rid="F19">19L</xref>).</p><p><bold><italic>Pubescence</italic></bold>: Head white on genae, labrum, clypeus, paraclypeal area and frons, pale yellow intermixed with black hairs on vertex and around ocelli, some long black hairs on clypeus laterally and in paraclypeal area; scutum with pale orange to grey and intermixed black hairs, white hairs mid dorsal and in fissure between scutum and scutellum; scutellum and metanotum grey intermixed black hairs, propodeum white; mesosoma laterally and ventrally with orange hairs, paler towards ventral side, white ventrally; fore leg with pale orange hairs; mid and hind tibia and tarsus orange on outer surfaces, femur and inner surface of mid leg brown, hind leg black; metasomal terga orange, intermixed with black hairs on T1; T2-T5 adpressed hairs with metallic shine; T2 anteriorly without black hairs; T5 with orange prepygidial fimbria; T6 with strong orange-brown hairs flanking the pygidial plate; S1 with narrow fringe of adpressed white hairs on posterior margin; S2-S4 with black erect hairs; S5 with dense band of branched light brown hairs on posterior margin.</p><p><bold><italic>Colouration</italic></bold>: Integument of head black apart from: scape brown, flagellum brown; labrum yellow with translucent dots near dorsolateral corners; clypeus brown with yellow inverted T-shaped mark; supraclypeal area with small triangular yellow mark; paraclypeal area black; mandible yellow at base, black at tip; galea orange, remaining parts brown; mesosoma black; metasomal terga light brown; sterna and legs orange, hind coxa and femur brown.</p><table-wrap position="float" orientation="portrait"><caption><p>
                <bold>Phenology.</bold>
              </p></caption><table id="TID0EZDDK" rules="all"><tbody><tr><td rowspan="1" colspan="1"><bold>Month</bold>:</td><td rowspan="1" colspan="1">
                    <bold>Jan</bold>
                  </td><td rowspan="1" colspan="1">
                    <bold>Feb</bold>
                  </td><td rowspan="1" colspan="1">
                    <bold>Mar</bold>
                  </td><td rowspan="1" colspan="1">
                    <bold>Apr</bold>
                  </td><td rowspan="1" colspan="1">
                    <bold>May</bold>
                  </td><td rowspan="1" colspan="1">
                    <bold>Jun</bold>
                  </td><td rowspan="1" colspan="1">
                    <bold>Jul</bold>
                  </td><td rowspan="1" colspan="1">
                    <bold>Aug</bold>
                  </td><td rowspan="1" colspan="1">
                    <bold>Sep</bold>
                  </td><td rowspan="1" colspan="1">
                    <bold>Oct</bold>
                  </td><td rowspan="1" colspan="1">
                    <bold>Nov</bold>
                  </td><td rowspan="1" colspan="1">
                    <bold>Dec</bold>
                  </td></tr><tr><td rowspan="1" colspan="1">No. of records:</td><td rowspan="1" colspan="1">7</td><td rowspan="1" colspan="1">7</td><td rowspan="1" colspan="1">5</td><td rowspan="1" colspan="1">2</td><td rowspan="1" colspan="1">1</td><td rowspan="1" colspan="1">3</td><td rowspan="1" colspan="1">1</td><td rowspan="1" colspan="1">2</td><td rowspan="1" colspan="1">0</td><td rowspan="1" colspan="1">2</td><td rowspan="1" colspan="1">4</td><td rowspan="1" colspan="1">10</td></tr></tbody></table></table-wrap></tp:treatment-sec><tp:treatment-sec sec-type="Flower records" id="SECID0EQ2EK"><title>Flower records.</title><p><italic><tp:taxon-name><tp:taxon-name-part taxon-name-part-type="genus" reg="Angophora">Angophora</tp:taxon-name-part> <tp:taxon-name-part taxon-name-part-type="species" reg="costata">costata</tp:taxon-name-part></tp:taxon-name></italic> (<tp:taxon-name><tp:taxon-name-part taxon-name-part-type="family">Myrtaceae</tp:taxon-name-part></tp:taxon-name>), <italic><tp:taxon-name><tp:taxon-name-part taxon-name-part-type="genus" reg="Xanthorrhoea">Xanthorrhoea</tp:taxon-name-part></tp:taxon-name></italic> (<tp:taxon-name><tp:taxon-name-part taxon-name-part-type="family">Xanthorrhoeaceae</tp:taxon-name-part></tp:taxon-name>).</p></tp:treatment-sec><tp:treatment-sec sec-type="distribution" id="SECID0ES3EK"><title>Distribution.</title><p>Figure <xref ref-type="fig" rid="F19">19I</xref>.</p></tp:treatment-sec></tp:taxon-treatment>
