# Supplementary material for: The genus Amegilla (Hymenoptera, Apidae, Anthophorini) in Australia: a revision of the subgenus Asaropoda
Source: Zookeys. 2020 Feb 3;908:45–122. doi: 10.3897/zookeys.908.47375 (PMC7010838; doi:10.3897/zookeys.908.47375)
Supplement: XML Treatment for Amegilla (Asaropoda) scoparia [file zookeys.908.47375-treatment20.xml]

<!DOCTYPE tp:taxon-treatment
  PUBLIC "-//TaxonX//DTD Taxonomic Treatment Publishing DTD v0 20100105//EN" "tax-treatment-NSO.dtd">
<tp:taxon-treatment xmlns:tp="http://www.plazi.org/taxpub"><tp:treatment-meta><kwd-group><label>Taxon classification</label><kwd><named-content xmlns:xlink="http://www.w3.org/1999/xlink" content-type="kingdom">Animalia</named-content></kwd><kwd><named-content xmlns:xlink="http://www.w3.org/1999/xlink" content-type="order">Hymenoptera</named-content></kwd><kwd><named-content xmlns:xlink="http://www.w3.org/1999/xlink" content-type="family">Apidae</named-content></kwd></kwd-group><mixed-citation publication-type="journal"><person-group><name><surname>Leijs</surname><given-names>Remko</given-names></name><name><surname>Dorey</surname><given-names>James</given-names></name><name><surname>Hogendoorn</surname><given-names>Katja</given-names></name></person-group><article-title>The genus <italic><tp:taxon-name><tp:taxon-name-part taxon-name-part-type="genus" reg="Amegilla">Amegilla</tp:taxon-name-part></tp:taxon-name></italic> (<tp:taxon-name><tp:taxon-name-part taxon-name-part-type="order">Hymenoptera</tp:taxon-name-part></tp:taxon-name>, <tp:taxon-name><tp:taxon-name-part taxon-name-part-type="family">Apidae</tp:taxon-name-part></tp:taxon-name>, <tp:taxon-name><tp:taxon-name-part taxon-name-part-type="tribe">Anthophorini</tp:taxon-name-part></tp:taxon-name>) in Australia: a revision of the subgenus <italic><tp:taxon-name><tp:taxon-name-part taxon-name-part-type="genus" reg="Amegilla"/><tp:taxon-name-part taxon-name-part-type="subgenus" reg="Asaropoda">Asaropoda</tp:taxon-name-part></tp:taxon-name></italic></article-title><source>Zookeys</source><day>03</day><month>2</month><year>2020</year><volume>908</volume><fpage>45</fpage><lpage>122</lpage><pub-id pub-id-type="doi">10.3897/zookeys.908.47375</pub-id></mixed-citation></tp:treatment-meta><tp:nomenclature><tp:taxon-name><object-id xmlns:xlink="http://www.w3.org/1999/xlink" content-type="arpha" xlink:type="simple">BFCED0B6-1996-5789-AD66-16F502240C89</object-id>
            <tp:taxon-name-part taxon-name-part-type="genus" reg="Amegilla">Amegilla</tp:taxon-name-part> (<tp:taxon-name-part taxon-name-part-type="subgenus" reg="Asaropoda">Asaropoda</tp:taxon-name-part>) <tp:taxon-name-part taxon-name-part-type="species" reg="scoparia">scoparia</tp:taxon-name-part><object-id xmlns:xlink="http://www.w3.org/1999/xlink" content-type="zoobank" xlink:type="simple">http://zoobank.org/70ECA1D2-E6BE-4AC8-80A8-10263D49FAB9</object-id></tp:taxon-name><tp:taxon-authority>Leijs, sp. nov.</tp:taxon-authority><xref ref-type="fig" rid="F20">Figure 20A-M</xref></tp:nomenclature><tp:treatment-sec sec-type="material" id="SECID0EU5EK"><title>Specimens examined.</title><p>(45 males, 66 females).</p></tp:treatment-sec><tp:treatment-sec sec-type="Types" id="SECID0EZ5EK"><title>Types.</title><p>Holotype, male, Beltana Station, SA (30.6179S: 139.3214E), 15 Jun. 2009, R &amp; P Leijs, on <italic><tp:taxon-name><tp:taxon-name-part taxon-name-part-type="genus" reg="Eremophila">Eremophila</tp:taxon-name-part></tp:taxon-name></italic>, SAMA 32-033613, RL1452.</p><p>Allotype, female, Andamooka Homestead, SA (<named-content xmlns:xlink="http://www.w3.org/1999/xlink" content-type="dwc:verbatimCoordinates" xlink:type="simple"><named-content content-type="geo-json" specific-use="{&#34;type&#34;:&#34;Point&#34;,&#34;coordinates&#34;:[137.201500,-30.726300]}" id="NCID0EL6EK" xlink:type="simple">30.7263S; 137.2015E</named-content></named-content>), 29 Aug. 2016, R Leijs, on <italic><tp:taxon-name><tp:taxon-name-part taxon-name-part-type="genus" reg="Eremophila">Eremophila</tp:taxon-name-part></tp:taxon-name></italic>, SAMA 32-033614, KR04604.</p><p>Paratypes, 3 females, Port Augusta Arid Lands Botanic Garden, SA (<named-content xmlns:xlink="http://www.w3.org/1999/xlink" content-type="dwc:verbatimCoordinates" xlink:type="simple"><named-content content-type="geo-json" specific-use="{&#34;type&#34;:&#34;Point&#34;,&#34;coordinates&#34;:[137.743300,-32.463000]}" id="NCID0E36EK" xlink:type="simple">32.4630S; 137.7433S</named-content></named-content>), 25 Sep. 2014, R Leijs, on <italic><tp:taxon-name><tp:taxon-name-part taxon-name-part-type="genus" reg="Eremophila">Eremophila</tp:taxon-name-part></tp:taxon-name></italic>, SAMA KR01290-2; 1 female, Great Victoria Desert, SA (<named-content xmlns:xlink="http://www.w3.org/1999/xlink" content-type="dwc:verbatimCoordinates" xlink:type="simple"><named-content content-type="geo-json" specific-use="{&#34;type&#34;:&#34;Point&#34;,&#34;coordinates&#34;:[130.260400,-29.006730]}" id="NCID0ELAFK" xlink:type="simple">29.00673S; 130.2604E</named-content></named-content>), 26/08/2015, R. Leijs, on <italic><tp:taxon-name><tp:taxon-name-part taxon-name-part-type="genus" reg="Senna">Senna</tp:taxon-name-part> <tp:taxon-name-part taxon-name-part-type="species" reg="pleurocarpa">pleurocarpa</tp:taxon-name-part></tp:taxon-name></italic>, SAMA KR02653; 1 male, Great Victoria Desert, SA (<named-content xmlns:xlink="http://www.w3.org/1999/xlink" content-type="dwc:verbatimCoordinates" xlink:type="simple"><named-content content-type="geo-json" specific-use="{&#34;type&#34;:&#34;Point&#34;,&#34;coordinates&#34;:[130.197100,-29.332900]}" id="NCID0E5AFK" xlink:type="simple">29.3329S; 130.1971E</named-content></named-content>), 26 Aug. 2015, R Leijs, from vehicle net, SAMA KR02652; 3 females, Great Victoria Desert, SA (<named-content xmlns:xlink="http://www.w3.org/1999/xlink" content-type="dwc:verbatimCoordinates" xlink:type="simple"><named-content content-type="geo-json" specific-use="{&#34;type&#34;:&#34;Point&#34;,&#34;coordinates&#34;:[130.144500,-28.950300]}" id="NCID0EGBFK" xlink:type="simple">28.9503S; 130.1445E</named-content></named-content>), 01 Sep. 2015, R Leijs, on <italic><tp:taxon-name><tp:taxon-name-part taxon-name-part-type="genus" reg="Senna">Senna</tp:taxon-name-part> <tp:taxon-name-part taxon-name-part-type="species" reg="pleurocarpa">pleurocarpa</tp:taxon-name-part></tp:taxon-name></italic>, SAMA KR02971-3; 2 males, 2 females, SAMA KR04601-3,5, same locality data as for allotype.</p></tp:treatment-sec><tp:treatment-sec sec-type="diagnosis" id="SECID0EWBFK"><title>Diagnosis.</title><p>Male with wide rectangular patch of brown bristles on S4 and widely emarginated apicomedial area of S5, apex of S6 with conspicuous two-coloured y-shaped hair brush. Female paraclypeal marks absent, supraclypeal marks present, tibial scopa pale orange, T2 with band of black hairs anteriorly, process on S6 large transverse lineo-reticulate, not well defined posteriorly (Fig. <xref ref-type="fig" rid="F20">20L</xref>).</p><fig id="F20" position="float" orientation="portrait"><object-id xmlns:xlink="http://www.w3.org/1999/xlink" content-type="doi" xlink:type="simple">10.3897/zookeys.908.47375.figure20</object-id><object-id xmlns:xlink="http://www.w3.org/1999/xlink" content-type="arpha" xlink:type="simple">EAC2ADC8-9431-5687-BC71-0FCEEC49EC4C</object-id><label>Figure 20.</label><caption><p><tp:taxon-name><tp:taxon-name-part taxon-name-part-type="genus" reg="Amegilla">Amegilla</tp:taxon-name-part> (<tp:taxon-name-part taxon-name-part-type="subgenus" reg="Asaropoda">Asaropoda</tp:taxon-name-part>) <tp:taxon-name-part taxon-name-part-type="species" reg="scoparia">scoparia</tp:taxon-name-part></tp:taxon-name> Leijs, sp. nov.</p></caption><graphic xmlns:xlink="http://www.w3.org/1999/xlink" xlink:href="zookeys-908-045-g020.jpg" position="float" orientation="portrait" xlink:type="simple" id="oo_376137.jpg"><uri content-type="original_file" xlink:type="simple">https://binary.pensoft.net/fig/376137</uri></graphic></fig></tp:treatment-sec><tp:treatment-sec sec-type="description" id="SECID0EEDFK"><title>Description.</title><p>Male (SAMA 32-033613, RL1452): Body length 15 mm, forewing length 11 mm, head width 4.9 mm.</p><p><bold><italic>Structure</italic></bold>: Inner orbits of eyes slightly diverging above; head wider than long; clypeal protuberance in profile 0.93 × eye width; mandible with weak subapical tooth; F1 equal to combined length of next two flagellomeres; F1 0.93 × as long as scape; F2 0.68 × as long as F3; F3-F10 circa 1.5 × as long as wide; last flagellomere as long as F1; marginal cell length 0.75 distance from apex of cell to wing tip; cu-v of hind wing equal to length of second abscissa of M+Cu; S5 with apicomedial emargination 3.3 × as wide as deep; S6 with apicomedial emargination circa three times as wide as deep, covered in dense black bristles anteriorly flanked by dense branched orange hairs that form a median patch.</p><p><italic>Genitalia</italic>: penis valves with slightly extended shoulders; volsella with circa 12 setae (Fig. <xref ref-type="fig" rid="F20">20H</xref>); gonocoxa laterally with numerous small setae; apex of gonocoxa ventrally with small bilobed process (Fig. <xref ref-type="fig" rid="F20">20H</xref>); outer gonostylus club shaped with dense setae on inner surface; inner gonostylus circa as long as outer gonostylus, apex slightly widened, bearing strong setae (Fig. <xref ref-type="fig" rid="F20">20G</xref>); S7 (Fig. <xref ref-type="fig" rid="F20">20E</xref>); S8 apex wide, emarginated, edges rounded, fine setae at apex and along the midline (Fig. <xref ref-type="fig" rid="F20">20F</xref>).</p><p><bold><italic>Pubescence</italic></bold>: Head white on labrum, mandibles, vertex and lower two-thirds of genae, some dark hairs below lateral ocelli, along eye margins and the clypeus; scutum, scutellum and metanotum light ochre brown with scattered longer dark hairs; mesosoma laterally and ventrally pale; fore leg with long orange hairs on outer surface; fore leg inner surfaces of tibia and tarsus with short dark brown to black hairs; mid femur with brown-black hairs, short and widespread on outer surface and longer on inner surface; mid tibia outer surface with orange hairs, inner surface almost bare, with long dark hairs; mid tarsus, hind leg outer surface of femur, tibia and metatarsus with long orange hairs; hind leg inner surface black; metasomal terga with orange erect branched hairs; T1 with narrow row of pale hairs on posterior margin; T2 anteriorly with erect black hairs, forming a black band about half the terga width; T7 orange on disk and two black patches at posterior corners; S1-S5 with fringes of pale hairs on posterior margins of S1 and S2; S2-S5 with lateral patches of long orange hair; S4 apicomedial area with broad, patch of strong simple black forward directed bristles, ½ - 2/3 of width of sternum (Fig. <xref ref-type="fig" rid="F20">20C</xref>); S5 with long dark branched hairs around the apicomedial emargination and sorter thin simple pale hairs on disc; S6 with dense dark branched hairs on disc and dense long branched orange hairs posteriorly, forming a dense median patch.</p><p><bold><italic>Colouration</italic></bold>: Integument mostly black; metatarsi and tarsi orange; scape pale yellow below; labrum pale yellow with brown dots in dorsolateral corners; clypeus pale yellow; supraclypeal area pale yellow; paraclypeal area pale yellow; mandible basal 3/5 ivory remaining part brown and black; proboscis orange-brown.</p><p><bold>Female</bold> (SAMA 32-033614, KR04604): Body length 17 mm, forewing length 11.2 mm, head width 5.6 mm.</p><p><bold><italic>Structure</italic></bold>: Inner orbits of eyes slightly diverging above; head wider than long; clypeal protuberance in profile 0.87 × eye width; mandible with subapical tooth; F1 equal to combined length of next 3.5 flagellomeres; F1 1.2 × as long as scape; F2 0.79 × as long as F3; F3-F10 1.3 × as long as wide; last flagellomere 0.56 × as long as F1; marginal cell length 0.73 × distance from apex of cell to wing tip; cu-v of hind wing equal to length of second abscissa of M+Cu.</p><p><bold><italic>Pubescence</italic></bold>: Head white on face, vertex and genae, some darker hairs scattered on face and on vertex; scutum, scutellum and metanotum with greyish and scattered longer dark hairs; mesosoma laterally and ventrally with pale to white hairs; fore leg femur and tibia with long white hair and tarsus with pale orange hairs on outer surface; fore leg inner surfaces of tibia and tarsus with short orange hair; mid femur basally with short pale orange hair, posteriorly short dense and white, ventrally long greyish black; mid tibia outer surface with orange hairs, inner surface almost bare, with streak of long dark hairs; mid metatarsus outer surface with orange hairs, inner with streak of black hairs; mid tarsus remaining segments with orange hairs; hind leg outer surface of femur, tibia and metatarsus with long orange hairs; hind leg inner surface black; metasomal terga: T1 anteriorly with long erect white hairs intermixed with a few black hairs, a small patch of brown hairs in the lateral corners, posterior margins with shorter adpressed pale yellow hairs; T2 anteriorly with entire band of erect brown hairs; T3-T6 with semi-adpressed pale orange hairs, which are slightly darker at posterior margins, intermixed with sparse erect long brown hairs; T5 with dense patch of brown hairs apicomedially, T6 with strong brown-black hairs flanking the pygidial plate; S1-S5 with rows of black hairs on inner posterior margins, lateral corners paler.</p><p><bold><italic>Colouration</italic></bold>: Integument mostly black, posterior margins of terga, and tarsi orange; scape black, apically brown; labrum pale yellow with brown dots in dorsolateral corners; clypeus yellow with brown horseshoe like mark (Fig. <xref ref-type="fig" rid="F20">20M</xref>), supraclypeal area with yellow flat triangle; paraclypeal area black; mandible basal 3/5 ivory remaining part brown and black; proboscis orange-brown.</p><table-wrap position="float" orientation="portrait"><caption><p>
                <bold>Phenology.</bold>
              </p></caption><table id="TID0EOJDK" rules="all"><tbody><tr><td rowspan="1" colspan="1"><bold>Month</bold>:</td><td rowspan="1" colspan="1">
                    <bold>Jan</bold>
                  </td><td rowspan="1" colspan="1">
                    <bold>Feb</bold>
                  </td><td rowspan="1" colspan="1">
                    <bold>Mar</bold>
                  </td><td rowspan="1" colspan="1">
                    <bold>Apr</bold>
                  </td><td rowspan="1" colspan="1">
                    <bold>May</bold>
                  </td><td rowspan="1" colspan="1">
                    <bold>Jun</bold>
                  </td><td rowspan="1" colspan="1">
                    <bold>Jul</bold>
                  </td><td rowspan="1" colspan="1">
                    <bold>Aug</bold>
                  </td><td rowspan="1" colspan="1">
                    <bold>Sep</bold>
                  </td><td rowspan="1" colspan="1">
                    <bold>Oct</bold>
                  </td><td rowspan="1" colspan="1">
                    <bold>Nov</bold>
                  </td><td rowspan="1" colspan="1">
                    <bold>Dec</bold>
                  </td></tr><tr><td rowspan="1" colspan="1">No. of records:</td><td rowspan="1" colspan="1">0</td><td rowspan="1" colspan="1">0</td><td rowspan="1" colspan="1">0</td><td rowspan="1" colspan="1">0</td><td rowspan="1" colspan="1">3</td><td rowspan="1" colspan="1">8</td><td rowspan="1" colspan="1">17</td><td rowspan="1" colspan="1">48</td><td rowspan="1" colspan="1">24</td><td rowspan="1" colspan="1">2</td><td rowspan="1" colspan="1">1</td><td rowspan="1" colspan="1">0</td></tr></tbody></table></table-wrap></tp:treatment-sec><tp:treatment-sec sec-type="remarks" id="SECID0E3JFK"><title>Remarks.</title><p>Some field observations on mating behaviour and nests can be found on the following link: <ext-link xmlns:xlink="http://www.w3.org/1999/xlink" xlink:type="simple" ext-link-type="uri" xlink:href="http://davotrip.blogspot.com/2009/08/interesting-inverts-burrowing-bees.html">http://davotrip.blogspot.com/2009/08/interesting-inverts-burrowing-bees.html</ext-link>.</p></tp:treatment-sec><tp:treatment-sec sec-type="Flower records" id="SECID0EHKFK"><title>Flower records.</title><p><italic><tp:taxon-name><tp:taxon-name-part taxon-name-part-type="genus" reg="Cassia">Cassia</tp:taxon-name-part> <tp:taxon-name-part taxon-name-part-type="species" reg="charlesiana">charlesiana</tp:taxon-name-part></tp:taxon-name></italic>, <italic><tp:taxon-name><tp:taxon-name-part taxon-name-part-type="genus" reg="Cassia">C.</tp:taxon-name-part> <tp:taxon-name-part taxon-name-part-type="species" reg="luersenii">luersenii</tp:taxon-name-part></tp:taxon-name></italic>, <italic><tp:taxon-name><tp:taxon-name-part taxon-name-part-type="genus" reg="Senna">Senna</tp:taxon-name-part> <tp:taxon-name-part taxon-name-part-type="species" reg="glutinosa">glutinosa</tp:taxon-name-part></tp:taxon-name></italic> subsp. <italic><tp:taxon-name><tp:taxon-name-part taxon-name-part-type="genus" reg="Cassia"/><tp:taxon-name-part taxon-name-part-type="species" reg="charlesiana">charlesiana</tp:taxon-name-part></tp:taxon-name>, <tp:taxon-name><tp:taxon-name-part taxon-name-part-type="genus" reg="Petalostylis">Petalostylis</tp:taxon-name-part></tp:taxon-name></italic> sp. (<tp:taxon-name><tp:taxon-name-part taxon-name-part-type="family">Fabaceae</tp:taxon-name-part></tp:taxon-name>), <italic><tp:taxon-name><tp:taxon-name-part taxon-name-part-type="genus" reg="Eremophila">Eremophila</tp:taxon-name-part></tp:taxon-name></italic>, <italic><tp:taxon-name><tp:taxon-name-part taxon-name-part-type="genus" reg="Eremophila">E.</tp:taxon-name-part> <tp:taxon-name-part taxon-name-part-type="species" reg="gilesii">gilesii</tp:taxon-name-part></tp:taxon-name></italic>, <italic><tp:taxon-name><tp:taxon-name-part taxon-name-part-type="genus" reg="Eremophila">E.</tp:taxon-name-part> <tp:taxon-name-part taxon-name-part-type="uncertainty-rank">cf.</tp:taxon-name-part> <tp:taxon-name-part taxon-name-part-type="species" reg="georgei">georgei</tp:taxon-name-part></tp:taxon-name></italic>, <italic><tp:taxon-name><tp:taxon-name-part taxon-name-part-type="genus" reg="Eremophila">E.</tp:taxon-name-part> <tp:taxon-name-part taxon-name-part-type="species" reg="maculata">maculata</tp:taxon-name-part></tp:taxon-name></italic>, <italic><tp:taxon-name><tp:taxon-name-part taxon-name-part-type="genus" reg="Eremophila">E.</tp:taxon-name-part> <tp:taxon-name-part taxon-name-part-type="species" reg="longifolia">longifolia</tp:taxon-name-part></tp:taxon-name></italic> (<tp:taxon-name><tp:taxon-name-part taxon-name-part-type="family">Scrophulariaceae</tp:taxon-name-part></tp:taxon-name>), <italic><tp:taxon-name><tp:taxon-name-part taxon-name-part-type="genus" reg="Goodenia">Goodenia</tp:taxon-name-part> <tp:taxon-name-part taxon-name-part-type="species" reg="maideniana">maideniana</tp:taxon-name-part></tp:taxon-name></italic> (<tp:taxon-name><tp:taxon-name-part taxon-name-part-type="family">Goodeniaceae</tp:taxon-name-part></tp:taxon-name>), <italic><tp:taxon-name><tp:taxon-name-part taxon-name-part-type="genus" reg="Trichodesma">Trichodesma</tp:taxon-name-part> <tp:taxon-name-part taxon-name-part-type="species" reg="zealanicum">zealanicum</tp:taxon-name-part></tp:taxon-name></italic> (<tp:taxon-name><tp:taxon-name-part taxon-name-part-type="family">Boraginaceae</tp:taxon-name-part></tp:taxon-name>), <italic><tp:taxon-name><tp:taxon-name-part taxon-name-part-type="genus" reg="Keraudrenia">Keraudrenia</tp:taxon-name-part></tp:taxon-name></italic> sp. (<tp:taxon-name><tp:taxon-name-part taxon-name-part-type="family">Sterculiaceae</tp:taxon-name-part></tp:taxon-name>), <italic><tp:taxon-name><tp:taxon-name-part taxon-name-part-type="genus" reg="Tecoma">Tecoma</tp:taxon-name-part></tp:taxon-name></italic> sp. (<tp:taxon-name><tp:taxon-name-part taxon-name-part-type="family">Bignoniaceae</tp:taxon-name-part></tp:taxon-name>).</p></tp:treatment-sec><tp:treatment-sec sec-type="distribution" id="SECID0EHQFK"><title>Distribution.</title><p>Central Australia, the northern limit of the distributions is just north of the tropic of Capricorn, Figure <xref ref-type="fig" rid="F20">20I</xref>.</p></tp:treatment-sec><tp:treatment-sec sec-type="etymology" id="SECID0ERQFK"><title>Etymology.</title><p>The specific epithet refers to the wide brush of stiff setae apicomedially on S4 of the male.</p></tp:treatment-sec></tp:taxon-treatment>
