# Supplementary material for: The genus Amegilla (Hymenoptera, Apidae, Anthophorini) in Australia: a revision of the subgenus Asaropoda
Source: Zookeys. 2020 Feb 3;908:45–122. doi: 10.3897/zookeys.908.47375 (PMC7010838; doi:10.3897/zookeys.908.47375)
Supplement: XML Treatment for Amegilla (Asaropoda) xylocopoides [file zookeys.908.47375-treatment22.xml]

<!DOCTYPE tp:taxon-treatment
  PUBLIC "-//TaxonX//DTD Taxonomic Treatment Publishing DTD v0 20100105//EN" "tax-treatment-NSO.dtd">
<tp:taxon-treatment xmlns:tp="http://www.plazi.org/taxpub"><tp:treatment-meta><kwd-group><label>Taxon classification</label><kwd><named-content xmlns:xlink="http://www.w3.org/1999/xlink" content-type="kingdom">Animalia</named-content></kwd><kwd><named-content xmlns:xlink="http://www.w3.org/1999/xlink" content-type="order">Hymenoptera</named-content></kwd><kwd><named-content xmlns:xlink="http://www.w3.org/1999/xlink" content-type="family">Apidae</named-content></kwd></kwd-group><mixed-citation publication-type="journal"><person-group><name><surname>Leijs</surname><given-names>Remko</given-names></name><name><surname>Dorey</surname><given-names>James</given-names></name><name><surname>Hogendoorn</surname><given-names>Katja</given-names></name></person-group><article-title>The genus <italic><tp:taxon-name><tp:taxon-name-part taxon-name-part-type="genus" reg="Amegilla">Amegilla</tp:taxon-name-part></tp:taxon-name></italic> (<tp:taxon-name><tp:taxon-name-part taxon-name-part-type="order">Hymenoptera</tp:taxon-name-part></tp:taxon-name>, <tp:taxon-name><tp:taxon-name-part taxon-name-part-type="family">Apidae</tp:taxon-name-part></tp:taxon-name>, <tp:taxon-name><tp:taxon-name-part taxon-name-part-type="tribe">Anthophorini</tp:taxon-name-part></tp:taxon-name>) in Australia: a revision of the subgenus <italic><tp:taxon-name><tp:taxon-name-part taxon-name-part-type="genus" reg="Amegilla"/><tp:taxon-name-part taxon-name-part-type="subgenus" reg="Asaropoda">Asaropoda</tp:taxon-name-part></tp:taxon-name></italic></article-title><source>Zookeys</source><day>03</day><month>2</month><year>2020</year><volume>908</volume><fpage>45</fpage><lpage>122</lpage><pub-id pub-id-type="doi">10.3897/zookeys.908.47375</pub-id></mixed-citation></tp:treatment-meta><tp:nomenclature><tp:taxon-name><object-id xmlns:xlink="http://www.w3.org/1999/xlink" content-type="arpha" xlink:type="simple">CC6D41F3-331B-51CC-B6F3-1668D3CFB12B</object-id>
            <tp:taxon-name-part taxon-name-part-type="genus" reg="Amegilla">Amegilla</tp:taxon-name-part> (<tp:taxon-name-part taxon-name-part-type="subgenus" reg="Asaropoda">Asaropoda</tp:taxon-name-part>) <tp:taxon-name-part taxon-name-part-type="species" reg="xylocopoides">xylocopoides</tp:taxon-name-part><object-id xmlns:xlink="http://www.w3.org/1999/xlink" content-type="zoobank" xlink:type="simple">http://zoobank.org/B9EADB16-AC8B-4051-890A-E7CBA8EED571</object-id></tp:taxon-name><tp:taxon-authority>Leijs, sp. nov.</tp:taxon-authority><xref ref-type="fig" rid="F21">Figure 21A–O</xref></tp:nomenclature><tp:treatment-sec sec-type="material" id="SECID0EFWFK"><title>Specimens examined.</title><p>(11 males, 1 female).</p></tp:treatment-sec><tp:treatment-sec sec-type="Types" id="SECID0EKWFK"><title>Types.</title><p>Holotype, male, 19 km SE of Laura, Qld (<named-content xmlns:xlink="http://www.w3.org/1999/xlink" content-type="dwc:verbatimCoordinates" xlink:type="simple"><named-content content-type="geo-json" specific-use="{&#34;type&#34;:&#34;Point&#34;,&#34;coordinates&#34;:[144.588300,-15.670500]}" id="NCID0ETWFK" xlink:type="simple">15.6705S; 144.5883E</named-content></named-content>), 11 Mar.2017, R Leijs, QM T238476, DNA voucher RL2433b;</p><p>Allotype, female, Iron Range, Cape York Qld (<named-content xmlns:xlink="http://www.w3.org/1999/xlink" content-type="dwc:verbatimCoordinates" xlink:type="simple"><named-content content-type="geo-json" specific-use="{&#34;type&#34;:&#34;Point&#34;,&#34;coordinates&#34;:[143.300000,-12.720000]}" id="NCID0E4WFK" xlink:type="simple">12.72S; 143.30E</named-content></named-content>), 1966, C O’Reilly, AM K470082;</p><p>Paratypes, 3 males, same locality data as holotype, QM T238475, SAMA KR06115, SAMA KR06118, 1 male 6.7 km NE of Laura, Qld (<named-content xmlns:xlink="http://www.w3.org/1999/xlink" content-type="dwc:verbatimCoordinates" xlink:type="simple"><named-content content-type="geo-json" specific-use="{&#34;type&#34;:&#34;Point&#34;,&#34;coordinates&#34;:[144.483800,-15.501100]}" id="NCID0EHXFK" xlink:type="simple">15.5011S; 144.4838E</named-content></named-content>), 15 Mar. 2017, R Leijs, SAMA KR06205, 2 males 18 km SE of Laura, Qld (<named-content xmlns:xlink="http://www.w3.org/1999/xlink" content-type="dwc:verbatimCoordinates" xlink:type="simple"><named-content content-type="geo-json" specific-use="{&#34;type&#34;:&#34;Point&#34;,&#34;coordinates&#34;:[144.575300,-15.660900]}" id="NCID0EPXFK" xlink:type="simple">15.6609S; 144.5753E</named-content></named-content>), 15 Mar.2017, R Leijs, SAMA KR06206, SAMA KR06207, 4 males, Cape York, Qld (<named-content xmlns:xlink="http://www.w3.org/1999/xlink" content-type="dwc:verbatimCoordinates" xlink:type="simple"><named-content content-type="geo-json" specific-use="{&#34;type&#34;:&#34;Point&#34;,&#34;coordinates&#34;:[143.508100,-15.508100]}" id="NCID0EXXFK" xlink:type="simple">15.5081S; 143.5081E</named-content></named-content>), 4 Jun. 1985, NW Rodd, AM K470083-6.</p></tp:treatment-sec><tp:treatment-sec sec-type="diagnosis" id="SECID0E3XFK"><title>Diagnosis.</title><p>Both sexes metasomal terga entirely with black pubescence.</p></tp:treatment-sec><tp:treatment-sec sec-type="description" id="SECID0EBYFK"><title>Description.</title><p>Male holotype (QM T238476, RL2433b): Body length 16 mm, forewing length 12.7 mm, head width 5.6 mm.</p><p><bold><italic>Structure</italic></bold>: Inner orbits of eyes diverging above; head wider than long; clypeal protuberance in profile 0.53 × eye width; mandible with weak subapical tooth; F1 equal to combined length of next 1.5 flagellomeres; F1 0.63 × as long as scape; F2 0.82 × as long as F3; F3-F10 1.3 × as long as wide; last flagellomere 1.14 × as long as F1, marginal cell length 0.81 × distance from apex of cell to wing tip; cu-v of hind wing 1.77 × length of second abscissa of M+Cu; S5 with apicomedial emargination very shallow, 6.3 × as wide as deep; S6 with apicomedial emargination circa four times as wide as deep.</p><p><italic>Genitalia</italic>: penis valves shoulders not extended; volsella elongated, with 6 long setae (Fig. <xref ref-type="fig" rid="F21">21H</xref>); gonocoxa laterally with numerous small setae; apex of gonocoxa ventrally without process (Fig. <xref ref-type="fig" rid="F21">21H</xref>); outer gonostylus long and slender with fine setae on inner surface; inner gonostylus circa as long as outer gonostylus, but more robust, with numerous long setae (Fig. <xref ref-type="fig" rid="F21">21G</xref>); S7 (Fig. <xref ref-type="fig" rid="F21">21E</xref>); S8 apex almost tridentate middle process, emarginate with long setae (Fig. <xref ref-type="fig" rid="F21">21F</xref>).</p><fig id="F21" position="float" orientation="portrait"><object-id xmlns:xlink="http://www.w3.org/1999/xlink" content-type="doi" xlink:type="simple">10.3897/zookeys.908.47375.figure21</object-id><object-id xmlns:xlink="http://www.w3.org/1999/xlink" content-type="arpha" xlink:type="simple">2C41079B-D52B-52F8-A327-EBD6DBD6BDA1</object-id><label>Figure 21.</label><caption><p><tp:taxon-name><tp:taxon-name-part taxon-name-part-type="genus" reg="Amegilla">Amegilla</tp:taxon-name-part> (<tp:taxon-name-part taxon-name-part-type="subgenus" reg="Asaropoda">Asaropoda</tp:taxon-name-part>) <tp:taxon-name-part taxon-name-part-type="species" reg="xylocopoides">xylocopoides</tp:taxon-name-part></tp:taxon-name> Leijs, sp. nov.</p></caption><graphic xmlns:xlink="http://www.w3.org/1999/xlink" xlink:href="zookeys-908-045-g021.jpg" position="float" orientation="portrait" xlink:type="simple" id="oo_376140.jpg"><uri content-type="original_file" xlink:type="simple">https://binary.pensoft.net/fig/376140</uri></graphic></fig><p><bold><italic>Pubescence</italic></bold>: Head black on labrum, clypeus and genae, orange brown around ocelli and vertex; scutum, scutellum, metanotum and metapostnotum orange-brown; mesosoma laterally and ventrally black; fore leg and metasoma with black hairs only; S4 apicomedial area with small patch of ventrally directed black bristles, S5 with two longitudinal semi-parallel patches of posteriorly directed bristles, S6 almost bare.</p><p><bold><italic>Colouration</italic></bold>: Integument black, apart from: scape yellow patch below; labrum yellow with large black marks in dorsolateral corners; clypeus yellow; supraclypeal area with yellow triangle; paraclypeal area yellow; mandible yellow at base; proboscis dark brown; wings dark brown.</p><p><bold>Female</bold> allotype (AM K470082): Body length 19 mm, forewing length 15.6 mm, head width 6.7 mm.</p><p><bold><italic>Structure</italic></bold>: Inner orbits of eyes diverging above; head wider than long; clypeal protuberance in profile 0.75 × eye width; mandible with weak subapical tooth; F1 equal to combined length of next 2.7 flagellomeres; F1 0.88 × as long as scape; F2 circa as long as F3; F3-F10 slightly longer than wide; last flagellomere 0.57 × as long as F1; marginal cell length 0.82 × distance from apex of cell to wing tip; cu-v of hind wing 1.27 × length of second abscissa of M+Cu; S6 with distinct blunt posteriorly projecting subapical lobe, visible as spine when viewed laterally (Fig. <xref ref-type="fig" rid="F21">21L</xref>).</p><p><bold><italic>Pubescence</italic></bold>: Head black on labrum, clypeus and genae, orange brown around ocelli and vertex; scutum, scutellum, metanotum and metapostnotum orange-brown; mesosoma laterally and ventrally with black hairs only; fore leg with legs and metasoma with black hairs only.</p><p><bold><italic>Colouration</italic></bold>: Integument black to dark brown; legs and sterna brown; scape black; labrum black; clypeus dark brown with tiny yellow ventro- and dorso-median dots; supraclypeal area with small yellow triangle; paraclypeal area black; mandible with tiny yellow mark at base; proboscis dark brown; wings dark brown.</p><table-wrap position="float" orientation="portrait"><caption><p>
                <bold>Phenology.</bold>
              </p></caption><table id="TID0E4ODK" rules="all"><tbody><tr><td rowspan="1" colspan="1"><bold>Month</bold>:</td><td rowspan="1" colspan="1">
                    <bold>Jan</bold>
                  </td><td rowspan="1" colspan="1">
                    <bold>Feb</bold>
                  </td><td rowspan="1" colspan="1">
                    <bold>Mar</bold>
                  </td><td rowspan="1" colspan="1">
                    <bold>Apr</bold>
                  </td><td rowspan="1" colspan="1">
                    <bold>May</bold>
                  </td><td rowspan="1" colspan="1">
                    <bold>Jun</bold>
                  </td><td rowspan="1" colspan="1">
                    <bold>Jul</bold>
                  </td><td rowspan="1" colspan="1">
                    <bold>Aug</bold>
                  </td><td rowspan="1" colspan="1">
                    <bold>Sep</bold>
                  </td><td rowspan="1" colspan="1">
                    <bold>Oct</bold>
                  </td><td rowspan="1" colspan="1">
                    <bold>Nov</bold>
                  </td><td rowspan="1" colspan="1">
                    <bold>Dec</bold>
                  </td></tr><tr><td rowspan="1" colspan="1">No. of records:</td><td rowspan="1" colspan="1">0</td><td rowspan="1" colspan="1">0</td><td rowspan="1" colspan="1">7</td><td rowspan="1" colspan="1">0</td><td rowspan="1" colspan="1">0</td><td rowspan="1" colspan="1">4</td><td rowspan="1" colspan="1">0</td><td rowspan="1" colspan="1">0</td><td rowspan="1" colspan="1">0</td><td rowspan="1" colspan="1">0</td><td rowspan="1" colspan="1">0</td><td rowspan="1" colspan="1">0</td></tr></tbody></table></table-wrap></tp:treatment-sec><tp:treatment-sec sec-type="Flower records" id="SECID0EU6FK"><title>Flower records.</title><p>At three different locations in 2017, male territorial behaviour was observed above water with native Water Hyacinth, <italic><tp:taxon-name><tp:taxon-name-part taxon-name-part-type="genus" reg="Monochoria">Monochoria</tp:taxon-name-part> <tp:taxon-name-part taxon-name-part-type="species" reg="australasica">australasica</tp:taxon-name-part></tp:taxon-name></italic> (<tp:taxon-name><tp:taxon-name-part taxon-name-part-type="family">Pontederiaceae</tp:taxon-name-part></tp:taxon-name>). Figure <xref ref-type="fig" rid="F21">21O</xref>.</p></tp:treatment-sec><tp:treatment-sec sec-type="distribution" id="SECID0EOAGK"><title>Distribution.</title><p>Figure <xref ref-type="fig" rid="F21">21I</xref>.</p></tp:treatment-sec><tp:treatment-sec sec-type="etymology" id="SECID0EYAGK"><title>Etymology.</title><p>The specific epithet refers to Australian female carpenter bees <tp:taxon-name><tp:taxon-name-part taxon-name-part-type="genus" reg="Xylocopa">Xylocopa</tp:taxon-name-part> (<tp:taxon-name-part taxon-name-part-type="subgenus" reg="Koptortosoma">Koptortosoma</tp:taxon-name-part>)</tp:taxon-name> sp., because of its superficial resemblance with respect to hair and wing colouration.</p></tp:treatment-sec></tp:taxon-treatment>
