# Supplementary material for: The genus Amegilla (Hymenoptera, Apidae, Anthophorini) in Australia: a revision of the subgenus Asaropoda
Source: Zookeys. 2020 Feb 3;908:45–122. doi: 10.3897/zookeys.908.47375 (PMC7010838; doi:10.3897/zookeys.908.47375)
Supplement: XML Treatment for Amegilla (Asaropoda) youngi [file zookeys.908.47375-treatment23.xml]

<!DOCTYPE tp:taxon-treatment
  PUBLIC "-//TaxonX//DTD Taxonomic Treatment Publishing DTD v0 20100105//EN" "tax-treatment-NSO.dtd">
<tp:taxon-treatment xmlns:tp="http://www.plazi.org/taxpub"><tp:treatment-meta><kwd-group><label>Taxon classification</label><kwd><named-content xmlns:xlink="http://www.w3.org/1999/xlink" content-type="kingdom">Animalia</named-content></kwd><kwd><named-content xmlns:xlink="http://www.w3.org/1999/xlink" content-type="order">Hymenoptera</named-content></kwd><kwd><named-content xmlns:xlink="http://www.w3.org/1999/xlink" content-type="family">Apidae</named-content></kwd></kwd-group><mixed-citation publication-type="journal"><person-group><name><surname>Leijs</surname><given-names>Remko</given-names></name><name><surname>Dorey</surname><given-names>James</given-names></name><name><surname>Hogendoorn</surname><given-names>Katja</given-names></name></person-group><article-title>The genus <italic><tp:taxon-name><tp:taxon-name-part taxon-name-part-type="genus" reg="Amegilla">Amegilla</tp:taxon-name-part></tp:taxon-name></italic> (<tp:taxon-name><tp:taxon-name-part taxon-name-part-type="order">Hymenoptera</tp:taxon-name-part></tp:taxon-name>, <tp:taxon-name><tp:taxon-name-part taxon-name-part-type="family">Apidae</tp:taxon-name-part></tp:taxon-name>, <tp:taxon-name><tp:taxon-name-part taxon-name-part-type="tribe">Anthophorini</tp:taxon-name-part></tp:taxon-name>) in Australia: a revision of the subgenus <italic><tp:taxon-name><tp:taxon-name-part taxon-name-part-type="genus" reg="Amegilla"/><tp:taxon-name-part taxon-name-part-type="subgenus" reg="Asaropoda">Asaropoda</tp:taxon-name-part></tp:taxon-name></italic></article-title><source>Zookeys</source><day>03</day><month>2</month><year>2020</year><volume>908</volume><fpage>45</fpage><lpage>122</lpage><pub-id pub-id-type="doi">10.3897/zookeys.908.47375</pub-id></mixed-citation></tp:treatment-meta><tp:nomenclature><tp:taxon-name><object-id xmlns:xlink="http://www.w3.org/1999/xlink" content-type="arpha" xlink:type="simple">734FC504-128A-5D9E-8551-A38F172C6135</object-id>
            <tp:taxon-name-part taxon-name-part-type="genus" reg="Amegilla">Amegilla</tp:taxon-name-part> (<tp:taxon-name-part taxon-name-part-type="subgenus" reg="Asaropoda">Asaropoda</tp:taxon-name-part>) <tp:taxon-name-part taxon-name-part-type="species" reg="youngi">youngi</tp:taxon-name-part><object-id xmlns:xlink="http://www.w3.org/1999/xlink" content-type="zoobank" xlink:type="simple">http://zoobank.org/32B35BD9-E057-4EC0-AD62-BC2D4841E8CE</object-id></tp:taxon-name><tp:taxon-authority>Leijs, sp. nov.</tp:taxon-authority><xref ref-type="fig" rid="F22">Figure 22A-E</xref></tp:nomenclature><tp:treatment-sec sec-type="material" id="SECID0EKDGK"><title>Specimens examined.</title><p>(1 female):</p></tp:treatment-sec><tp:treatment-sec sec-type="Types" id="SECID0EPDGK"><title>Types.</title><p>Holotype, female, Litchfield, NT (<named-content xmlns:xlink="http://www.w3.org/1999/xlink" content-type="dwc:verbatimCoordinates" xlink:type="simple"><named-content content-type="geo-json" specific-use="{&#34;type&#34;:&#34;Point&#34;,&#34;coordinates&#34;:[130.699000,-13.481000]}" id="NCID0EOXFK" xlink:type="simple">13.4810S; 130.6990E</named-content></named-content>), 18 Feb. 2006, DA Young., SAMA 32-033601, RL0707.</p></tp:treatment-sec><tp:treatment-sec sec-type="diagnosis" id="SECID0EUDGK"><title>Diagnosis.</title><p>Male unknown. Female T2-T4 with black pubescence and pale posterior hairbands, T5 entirely with white hairs, clypeus with two black sub-parallel marks, process on S6 smooth with well-developed broad ridge (Fig. <xref ref-type="fig" rid="F22">22L</xref>).</p><fig id="F22" position="float" orientation="portrait"><object-id xmlns:xlink="http://www.w3.org/1999/xlink" content-type="doi" xlink:type="simple">10.3897/zookeys.908.47375.figure22</object-id><object-id xmlns:xlink="http://www.w3.org/1999/xlink" content-type="arpha" xlink:type="simple">1A248E2B-85CF-5941-9B34-95A4794445E1</object-id><label>Figure 22.</label><caption><p><tp:taxon-name><tp:taxon-name-part taxon-name-part-type="genus" reg="Amegilla">Amegilla</tp:taxon-name-part> (<tp:taxon-name-part taxon-name-part-type="subgenus" reg="Asaropoda">Asaropoda</tp:taxon-name-part>) <tp:taxon-name-part taxon-name-part-type="species" reg="youngi">youngi</tp:taxon-name-part></tp:taxon-name> Leijs, sp. nov.</p></caption><graphic xmlns:xlink="http://www.w3.org/1999/xlink" xlink:href="zookeys-908-045-g022.jpg" position="float" orientation="portrait" xlink:type="simple" id="oo_376138.jpg"><uri content-type="original_file" xlink:type="simple">https://binary.pensoft.net/fig/376138</uri></graphic></fig></tp:treatment-sec><tp:treatment-sec sec-type="description" id="SECID0ECFGK"><title>Description.</title><p>Female holotype (SAMA 32-033601, RL707): Body length 13 mm, forewing length 9.1 mm, head width 4.5 mm.</p><p><bold><italic>Structure</italic></bold>: Inner orbits of eyes diverging above; head wider than long; clypeal protuberance in profile 0.69 eye width; mandible with weak subapical tooth; F1 equal to combined length of next 3.1 flagellomeres; F1 0.9 × as long as scape; F2 circa as long as F3; F3-F10 slightly shorter than wide; last flagellomere 0.76 × as long as F1; marginal cell length 0.72 × distance from apex of cell to wing tip; cu-v of hind wing 0.89 × length of second abscissa of M+Cu; S6 with distinctly rounded posteriorly projecting subapical lobe, visible as spine when viewed laterally (Fig. <xref ref-type="fig" rid="F22">22C</xref>).</p><p><bold><italic>Pubescence</italic></bold>: Head white on labrum, clypeus, scape and lower half of genae; pale orange hairs on upper genae and frons above antennal sockets; scutum, scutellum, metanotum, mesosoma laterally and ventrally under wing basis and pronotal lobe orange-brown, mesosoma white ventrally, small patch of black hair below hind wing; fore leg with long white hairs on posterior parts of femur and tibia, tarsi black; fore leg inner surfaces of tibia and tarsus with dark brown hairs; mid femur black; mid tibia black, outer surface white with small patches of pale orange hairs apically; mid metatarsus and tarsus black; hind leg outer surface of femur, tibia and metatarsus black, scopa and around basitibial plate white; hind leg inner surface black; metasomal terga with T1 pale orange and thin row of white hairs on posterior margin, T2–T4 black with white hairbands on posterior margins; T5 with white adpressed hairs and dense patch of black hairs apicomedially, T6 with strong brown hairs flanking the pygidial plate; S1-S5 with short dark hairs and rows of white hairs which are longer at lateral corners.</p><p><bold><italic>Colouration</italic></bold>: Integument black, apart from: antennae brown below; S1 brown; scape with pale yellow patch below; labrum ivory with two small brown marks in dorsolateral corners; clypeus ivory, with two black sub-parallel marks; supraclypeal area with ivory triangle; paraclypeal area black, mandible ivory at base, brown at tip; proboscis brown.</p><table-wrap position="float" orientation="portrait"><caption><p>
                <bold>Phenology.</bold>
              </p></caption><table id="TID0ESUDK" rules="all"><tbody><tr><td rowspan="1" colspan="1"><bold>Month</bold>:</td><td rowspan="1" colspan="1">
                    <bold>Jan</bold>
                  </td><td rowspan="1" colspan="1">
                    <bold>Feb</bold>
                  </td><td rowspan="1" colspan="1">
                    <bold>Mar</bold>
                  </td><td rowspan="1" colspan="1">
                    <bold>Apr</bold>
                  </td><td rowspan="1" colspan="1">
                    <bold>May</bold>
                  </td><td rowspan="1" colspan="1">
                    <bold>Jun</bold>
                  </td><td rowspan="1" colspan="1">
                    <bold>Jul</bold>
                  </td><td rowspan="1" colspan="1">
                    <bold>Aug</bold>
                  </td><td rowspan="1" colspan="1">
                    <bold>Sep</bold>
                  </td><td rowspan="1" colspan="1">
                    <bold>Oct</bold>
                  </td><td rowspan="1" colspan="1">
                    <bold>Nov</bold>
                  </td><td rowspan="1" colspan="1">
                    <bold>Dec</bold>
                  </td></tr><tr><td rowspan="1" colspan="1">No. of records:</td><td rowspan="1" colspan="1">0</td><td rowspan="1" colspan="1">1</td><td rowspan="1" colspan="1">0</td><td rowspan="1" colspan="1">0</td><td rowspan="1" colspan="1">0</td><td rowspan="1" colspan="1">0</td><td rowspan="1" colspan="1">0</td><td rowspan="1" colspan="1">0</td><td rowspan="1" colspan="1">0</td><td rowspan="1" colspan="1">0</td><td rowspan="1" colspan="1">0</td><td rowspan="1" colspan="1">0</td></tr></tbody></table></table-wrap></tp:treatment-sec><tp:treatment-sec sec-type="Flower records" id="SECID0EFKGK"><title>Flower records.</title><p>None.</p></tp:treatment-sec><tp:treatment-sec sec-type="distribution" id="SECID0EKKGK"><title>Distribution.</title><p>Figure <xref ref-type="fig" rid="F22">22E</xref>.</p></tp:treatment-sec><tp:treatment-sec sec-type="etymology" id="SECID0EUKGK"><title>Etymology.</title><p>The specific epithet refers to Andy Young, the collector of the specimen, in honour of his contribution to <italic><tp:taxon-name><tp:taxon-name-part taxon-name-part-type="genus" reg="Amegilla">Amegilla</tp:taxon-name-part></tp:taxon-name></italic> taxonomy by providing fresh specimens in ethanol, which were valuable for DNA analyses.</p></tp:treatment-sec></tp:taxon-treatment>
