# Supplementary material for: The genus Amegilla (Hymenoptera, Apidae, Anthophorini) in Australia: a revision of the subgenus Asaropoda
Source: Zookeys. 2020 Feb 3;908:45–122. doi: 10.3897/zookeys.908.47375 (PMC7010838; doi:10.3897/zookeys.908.47375)
Supplement: Supplementary material 1 [file zookeys-908-045-s001.xlsx]

## Sheet: Asaropoda
collection	RegNumber	alt.reg number	QualifiedName	.	Sex	CollDateFrom	day	month	year	CollDateTo	CollectionMethod	collector	dlat1	dlong1	State	PreciseLocation	previous identified as		LABELFAMILY	LABELGENUS	LABELSPECIES	notes
ABTC	L6275	KR06116	xylocopoides n.sp.	paratype	Male legs	2017-03-11	11	3	2017			R. Leijs	-15.6705	144.588	Qld	19 km SE of Laura
ABTC	L6249	RL0463	calva		female	2005-10-20	20	10	2005			R.Leijs	-26.2081	117.841	WA	25 km NW Belele
ABTC	L6257	RL0124	albiceps		male	2005-01-27	27	1	2005			R.Leijs	-31.0984	138.665	SA	3km W of Blinman			Loranthaceae	Amyema
ABTC	L6258	RL0125	albiceps		female	2005-01-27	27	1	2005			R.Leijs	-31.0984	138.665	SA	3km W of Blinman			Loranthaceae	Amyema
ABTC	L6278	KR04601	scoparia n.sp.	paratype	Male legs	2016-08-29	29	8	2016			R. Leijs	-30.7263	137.201	SA	Andamooka HS
ABTC	L6279	KR04603	scoparia n.sp.	paratype	female legs	2016-08-29	29	8	2016			R. Leijs	-30.7263	137.201	SA	Andamooka HS
ABTC	L6250	RL0678	griseocincta n.sp.		female	2006-04-06	6	4	2006			RL	-29.0719	135.831	SA	Anna Creek
ABTC	L6251	RL0679	griseocincta n.sp.		female	2006-04-06	6	4	2006			RL	-29.1287	135.7	SA	Anna Creek
ABTC	L6252	RL0680	griseocincta n.sp.		female	2006-04-06	6	4	2006			RL	-29.1287	135.7	SA	Anna Creek
ABTC	L6253	RL0681	griseocincta n.sp.		male	2006-04-06	6	4	2006			RL	-29.14	135.682	SA	Anna Creek
ABTC	L6263	RL1451	scoparia n.sp.		male	2009-06-15	15	6	2009			R. & P. Leijs	-30.6179	139.321	SA	Beltana Stn
ABTC	L6264	RL1452	scoparia n.sp.		male	2009-06-15	15	6	2009			R. & P. Leijs	-30.6179	139.321	SA	Beltana Stn
ABTC	L6277	RL1594	albigenella		male legs	2010-10-26	26	10	2010			R.Leijs	-30.2934	135.418	SA	Bon Bon Stn
ABTC	L6274		scoparia n.sp.		female	2017-09-06						J.A. Forrest	-29.3333	129.533	SA	Great Victoria Desert , 1km N Business Rd on BMR6
ABTC	L6276	RL0707	youngi n.sp.	holotype	female legs	2006-02-18	18	2	2006			D.A.Young	-13.481	130.699	NT	Litchfield
ABTC	L6270	RL0484	bombiformis		female	1997-02-22						R.Leijs	-27.9667	153.183		Mt Tamborine
ABTC	L6273	RL0922a	flava		male legs	2007-12-19	19	12	2007			R. & P. Leijs	-33.4689	135.159	SA	near Mt Wedge
ABTC	L6254	RL0900	scoparia n.sp.		female	2007-10-01	1	10	2007			R.Leijs	-32.463	137.743	SA	Port Augusta arid garden
ABTC	L6255	RL0899	scoparia n.sp.		female	2007-10-01	1	10	2007			R.Leijs	-32.463	137.743	SA	Port Augusta arid garden
ABTC	L6256	RL0898	scoparia n.sp.		female	2007-10-01	1	10	2007			R.Leijs	-32.463	137.743	SA	Port Augusta arid garden
ABTC	L6268	RL0509	bombiformis		female	2003-04-12	12	4	2003				-28.1	153.2	QLD	Southwest rd, Beechmont 4211
ABTC	L6269	RL0512	bombiformis		female	2003-04-18	18	4	2003				-27.5833	153.317	QLD	Victoria Point
ABTC	L6271	RL0547	bombiformis		female	2003-04-13	13	4	2003			J. Klampp	-27.5833	153.317	QLD	Victoria Point
ABTC	L6259	RL0457	albigenella		male	2005-10-18	18	10	2005			R.Leijs	-27.2558	117.434	WA	Walbo Rock
ABTC	L6260	RL0458	albigenella		male	2005-10-18	18	10	2005			R.Leijs	-27.2558	117.434	WA	Walbo Rock
ABTC	L6261	RL0459	albigenella		male	2005-10-18	18	10	2005			R.Leijs	-27.2558	117.434	WA	Walbo Rock
ABTC	L6262	RL0460	albigenella		male	2005-10-18	18	10	2005			R.Leijs	-27.2558	117.434	WA	Walbo Rock
ABTC	L6272	RL0456	albigenella		male legs	2005-10-18	18	10	2005			R.Leijs	-27.2558	117.434	WA	Walbo Rock
ABTC	L6265	RL0506	bombiformis		female	2003-03-21	21	3	2003			M.Bell	-33.7833	151.2	NSW	Willoughby
ABTC	L6266	RL0507	bombiformis		female	2003-03-21	21	3	2003			M.Bell	-33.7833	151.2	NSW	Willoughby
ABTC	L6267	RL0508	bombiformis		female	2003-03-21	21	3	2003			M.Bell	-33.7833	151.2	NSW	Willoughby
ADWA			flava	Holotype cygni	male								-31.95	115.88	WA	Swan River
AM	K.470157		bombiformis		Female	1985-12-01	1	12	1985	01 Dec 1985		G. & T. Williams	-31.77	152.57	NSW	"Lorien", Lansdowne
AM	K.470103		scoparia n.sp.		Female	2010-09-21	21	9	2010	21 Sep 2010	sweep sample	D.R. Britton, J. Recsei	-31.314	144.414	NSW	100m W Tilpilly Homestead, Paroo-Darling NP	Amegilla (Asaropoda) scymna (Gribodo, 1893)
AM	K.470110		scoparia n.sp.		Female	1987-08-02	2	8	1987	02 Aug 1987		N.W. Rodd	-25.622	146.6	QLD	20 km N Augathella	Amegilla (Asaropoda) scymna (Gribodo, 1893)
AM	K.470108		scoparia n.sp.		Male	1987-08-03	3	8	1987	03 Aug 1987		N.W. Rodd	-23.274	144.121	QLD	24 km N of Longreach	Amegilla (Asaropoda) scymna (Gribodo, 1893)
AM	K.470109		scoparia n.sp.		Male	1987-08-03	3	8	1987	03 Aug 1987		N.W. Rodd	-23.274	144.121	QLD	24 km N of Longreach	Amegilla (Asaropoda) scymna (Gribodo, 1893)
AM	K.361435		bombiformis		Female	2007-01-17	17	1	2007	17 Jan 2007	sweep sample	M. Batley	-28.8089	153.03	NSW	24 km W Lismore
AM	K.470178		calva		Male	1988-09-13	13	9	1988	13 Sep 1988		N.W. Rodd	-24.267	145.338	QLD	25 km N Blackall
AM	K.470179		calva		Male	1988-09-13	13	9	1988	13 Sep 1988		N.W. Rodd	-24.267	145.338	QLD	25 km N Blackall
AM	K.470105		scoparia n.sp.		Female	1989-06-12	12	6	1989	12 Jun 1989		N.W. Rodd	-23.266	144.115	QLD	25 km N of Longreach	Amegilla (Asaropoda) scymna (Gribodo, 1893)
AM	K.362658		scoparia n.sp.		Female	2007-09-05	5	9	2007	05 Sep 2007	sweep sample	M. Batley	-29.8358	146.016	NSW	32 km N Bourke	Amegilla (Asaropoda) scymna (Gribodo, 1893)
AM	K.470087		calva		Male	1984-10-02	2	10	1984	02 Oct 1984		J. Sankey	-25.3939	142.676	QLD	4 km E of Windorah
AM	K.470088		calva		Male	1984-10-02	2	10	1984	02 Oct 1984		J. Sankey	-25.3939	142.676	QLD	4 km E of Windorah
AM	K.470089		calva		Male	1984-10-02	2	10	1984	02 Oct 1984		J. Sankey	-25.3939	142.676	QLD	4 km E of Windorah
AM	K.470090		calva		Male	1984-10-02	2	10	1984	02 Oct 1984		J. Sankey	-25.3939	142.676	QLD	4 km E of Windorah
AM	K.470091		calva		Male	1984-10-02	2	10	1984	02 Oct 1984		J. Sankey	-25.3939	142.676	QLD	4 km E of Windorah
AM	K.470092		calva		Male	1984-10-02	2	10	1984	02 Oct 1984		J. Sankey	-25.3939	142.676	QLD	4 km E of Windorah
AM	K.470093		calva		Male	1984-10-02	2	10	1984	02 Oct 1984		J. Sankey	-25.3939	142.676	QLD	4 km E of Windorah
AM	K.362659		scoparia n.sp.		Female	2007-09-05	5	9	2007	05 Sep 2007	sweep sample	M. Batley	-29.5269	145.825	NSW	67 km N Bourke	Amegilla (Asaropoda) scymna (Gribodo, 1893)
AM	K.361599		batleyi n.sp.	holotype	Male	2008-05-14	14	5	2008	14 May 2008	sweep sample	M. Batley	-19.6697	135.768	NT	7 km NW Barkly Rdhse
AM	K.470170		bombiformis		Male	1985-02-15	15	2	1985	15 Feb 1985	sweep sample	G.A. Williams	-31.7535	152.538	NSW	about 3km North of Lansdowne
AM	K.470172		bombiformis		Female	1978-03-06	6	3	1978	06 Mar 1978			-33.87	151.17	NSW	Annandale
AM	K.470173		bombiformis		Male	1979-02-26	26	2	1979	26 Feb 1979			-33.87	151.17	NSW	Annandale
AM	K.470129		bombiformis		Male	1962-03-10	10	3	1962	10 Mar 1962			-34.2	150.78	NSW	Appin
AM	K.105237		bombiformis		female	1947-03-04	4	3	1947	04 Mar 1947			-33.8894	151.127	NSW	Ashfield
AM	K.59977		bombiformis									L. Cheel	-33.8894	151.127	NSW	Ashfield
AM	K.108225		bombiformis		Male	1982-02-20	20	2	1982	20 Feb 1982		A. Griffiths	-33.8744	151.213	NSW	Australian Museum
AM	K.361430		bombiformis		Female	2007-01-24	24	1	2007	24 Jan 2007	sweep sample	M. Batley	-28.8756	151.743	QLD	Ballandean
AM	K.361437		rhodoscymna		Male	2007-01-24	24	1	2007	24 Jan 2007	sweep sample	M. Batley	-28.8756	151.743	QLD	Ballandean
AM	K.470184		bombiformis		Female	1926-03-01	1	3	1926	Mar 1926		W.S. Pender	-28.87	153.57	NSW	Ballina District
AM	K.470162		bombiformis		Female	1975-09-19	19	9	1975	19 Sep 1975		G. Walters	-33.92	151.08	NSW	Belmore
AM	K.105253		bombiformis		female	1969-01-05	5	1	1969	05 Jan 1969		G. Daniels	-35.2271	150.49	NSW	Bendalong
AM	K.470164		bombiformis		Female	1975-03-30	30	3	1975	30 Mar 1975		FW	-33.63	151.3	NSW	Bilgola Plateau, Sydney
AM	K.470137		bombiformis		Female	1964-09-22	22	9	1964	22 Sep 1964		W. Lester	-34	151.1	NSW	Blakehurst
AM	K.105245		bombiformis		female	1952-01-09	9	1	1952	09 Jan 1952			-32.317	152.522	NSW	Booti Booti
AM	K.470095		rhodoscymna		Male	1987-12-24	24	12	1987	24 Dec 2087			-24.58	151.68	QLD	Bundaberg
AM	K.105244		bombiformis		female	1940-02-12	12	2	1940	12 Feb 1940		N. Geary	-26.8583	151.606	QLD	Bunya Mountains National Park
AM	K.470117		bombiformis		Female	1940-02-12	12	2	1940	12 Feb 1940		N. Geary	-26.8583	151.606	QLD	Bunya Mountains National Park
AM	K.470083		xylocopoides n.sp.	paratype	Male	1985-06-04	4	6	1985	04 Jun 1985		N.W. Rodd	-15.5081	143.508	QLD	Cape Yorke
AM	K.470084		xylocopoides n.sp.	paratype	Male	1985-06-04	4	6	1985	04 Jun 1985		N.W. Rodd	-15.5081	143.508	QLD	Cape Yorke
AM	K.470085		xylocopoides n.sp.	paratype	Male	1985-06-04	4	6	1985	04 Jun 1985		N.W. Rodd	-15.5081	143.508	QLD	Cape Yorke
AM	K.470086		xylocopoides n.sp.	paratype	Male	1985-06-04	4	6	1985	04 Jun 1985		N.W. Rodd	-15.5081	143.508	QLD	Cape Yorke
AM	K.470152		bombiformis		Female	1999-03-23	23	3	1999	23 Mar 1999		K. Phan-Thien	-33.97	151.12	NSW	Carlton
AM	K.105249		bombiformis		Male	1952-02-17	17	2	1952	17 Feb 1952			-33.757	151.085	NSW	Cheltenham
AM	K.105241		bombiformis		female	1933-03-11	11	3	1933	11 Mar 1933		P. Whitley	-33.92	151.28	NSW	Clovelly
AM	K.470185		bombiformis		Female							B. McLoughlin	-33.92	151.25	NSW	Clovelly, Sydney
AM	K.470154		bombiformis		Female	1981-12-01	1	12	1981	Dec 1981		F. Ignacz	-31.5	145.83	NSW	Cobar
AM	K.470097		rhodoscymna		Male	1982-07-16	16	7	1982	16 Jul 1982		R.W. Rodd	-15.47	145.25	QLD	Cooktown
AM	K.470176		bombiformis		Female	1965-02-21	21	2	1965	21 Feb 1965		J. Varley	-33.89	151.25	NSW	Coopers Park
AM	K.470106		scoparia n.sp.		Female	1978-07-31	31	7	1978	31 Jul 1978		G.A. Holloway	-23.1129	113.873	WA	Coral Bay Turnoff, south of Exmouth	Amegilla (Asaropoda) scymna (Gribodo, 1893)
AM	K.470134		bombiformis		Female	2004-07-29	29	7	2004	29 Jul 2004		J. Norfolk	-34.0485	151.151	NSW	Cronulla
AM	K.470135		bombiformis		Female	2004-07-29	29	7	2004	29 Jul 2004		J. Norfolk	-34.0485	151.151	NSW	Cronulla
AM	K.108226		calva		Female	1931-12-02	2	12	1931	02 Dec 1931		F.H. Macartney	-32.17	151.15	NSW	Davis Creek
AM	K.108227		calva		female	1931-12-02	2	12	1931	02 Dec 1931		F.H. Macartney	-32.17	151.15	NSW	Davis Creek
AM	K.470100		calva		Female	1931-12-02	2	12	1931	02 Dec 1931		F.H. Macartney	-32.17	151.15	NSW	Davis Creek
AM	K.470101		calva		Female	1931-12-02	2	12	1931	02 Dec 1931		F.H. Macartney	-32.17	151.15	NSW	Davis Creek
AM	K.108229		calva			1957-01-07	7	1	1957	07 Jan 1957		A. Snell	-33.5558	115.561	WA	district
AM	K.105255		bombiformis		female	1930-02-09	9	2	1930	09 Feb 1930		C. Chadwick	-28.87	153.58	NSW	East Ballina
AM	K.470153		bombiformis		Female	2003-03-10	10	3	2003	10 Mar 2003		R. Ascoli	-33.7858	151.077	NSW	Eastwood
AM	K.470143		bombiformis		Male	1987-02-28	28	2	1987	28 Feb 1987		T. Robinson	-33.6983	151.27	NSW	Elanora Heights
AM	K.108224		bombiformis		female	1931-03-20	20	3	1931	20 Mar 1931		C. Chadwick	-28.7596	153.408	NSW	Eltham
AM	K.470119		bombiformis		Female	1929-08-10	10	8	1929	10 Aug 1929		C. Chadwick	-28.7596	153.408	NSW	Eltham
AM	K.470132		bombiformis		Female	1929-03-23	23	3	1929	23 Mar 1929		C. Chadwick	-28.7596	153.408	NSW	Eltham
AM	K.470133		bombiformis		Female	1929-02-11	11	2	1929	11 Feb 1929		C. Chadwick	-28.7596	153.408	NSW	Eltham
AM	K.470181		bombiformis		Male	1975-03-27	27	3	1975	27 Mar 1975		T. Tripack	-33.77	151.08	NSW	Epping
AM	K.470131		bombiformis		Female	2005-03-01	1	3	2005	Mar 2005		J. Gollan	-34.43	150.87	NSW	Figtree, Wollongong
AM	K.470082		xylocopoides n.sp.	allotype	Female	1966	1966			1966		C. O'Reilly	-12.72	143.3	QLD	Iron Range, Cape York
AM	K.361436		bombiformis		Female	2007-01-17	17	1	2007	17 Jan 2007	sweep sample	M. Batley	-31.1019	152.833	NSW	Kempsey
AM	K.470112		dawsoni		Male	2006-07-18	18	7	2006	18 Jul 2006		L.C. Brooker, M.G. Brooker	-24.58	114.67	WA	Kennedy Range
AM	K.470107		flava		Female								-35.049	117.934	WA	King George Sound	Amegilla (Asaropoda) scymna (Gribodo, 1893)
AM	K.361431		flava		male	2006-03-03	3	3	2006	03 Mar 2006	sweep sample	M. Batley	-33.0214	136.816	SA	Lake Gilles NP
AM	K.105243		bombiformis		female	1981-02-25	25	2	1981	25 Feb 1981		G. Williams, T. Williams	-31.782	152.535	NSW	Landsdowne
AM	K.105246		bombiformis		Male	1949-02-26	26	2	1949	26 Feb 1949			-33.8157	151.167	NSW	Lane Cove
AM	K.105247		bombiformis		female	1947-02-23	23	2	1947	23 Feb 1947			-33.8157	151.167	NSW	Lane Cove
AM	K.105248		bombiformis		female	1944-02-18	18	2	1944	18 Feb 1944			-33.8157	151.167	NSW	Lane Cove
AM	K.470113		bombiformis		Male	1946-03-23	23	3	1946	23 Mar 1946			-33.8157	151.167	NSW	Lane Cove
AM	K.470114		bombiformis		Male	1944-03-19	19	3	1944	19 Mar 1944			-33.8157	151.167	NSW	Lane Cove
AM	K.470115		bombiformis		Male	1948-04-18	18	4	1948	18 Apr 1948			-33.8157	151.167	NSW	Lane Cove
AM	K.470116		bombiformis		Female	1944-04-13	13	4	1944	13 Apr 1944			-33.8157	151.167	NSW	Lane Cove
AM	K.470156		bombiformis		Female	1985-02-21	21	2	1985	21 Feb 1985		G. Williams	-31.77	152.53	NSW	Lansdowne, 3km N Lansdowne, Nne Taree
AM	K.105240		bombiformis		female	1934-01-18	18	1	1934	18 Jan 1934			-33.88	151.17	NSW	Leichardt
AM	K.470160		bombiformis		Female	1976-04-04	4	4	1976	04 Apr 1976		FW	-33.78	151.17	NSW	Lindfield
AM	K.470127		bombiformis		Female	1951-03-01	1	3	1951	Mar 1951		A.R. Campbell	-33.35	151.5	NSW	Long Jetty
AM	K.470158		bombiformis		Female	1984-10-05	5	10	1984	05 Oct 1984		N.W. Rodd	-28.0772	153.248	QLD	Lower Beechmont
AM	K.470163		bombiformis		Female	1980-02-10	10	2	1980	10 Feb 1980			-33.8583	151.288	NSW	Manly
AM	K.361433		bombiformis		Male	2001-02-04	4	2	2001	04 Feb 2001	sweep sample	M. Batley	-33.5539	151.069	NSW	Marramarra NP
AM	K.105236		bombiformis		female	1922-01-04	4	1	1922	04 Jan 1922		E. Mitchell	-33.912	151.16	NSW	Marrickville
AM	K.105238		bombiformis		female	1970-04-18	18	4	1970	18 Apr 1970		M. Saltone	-32.93	151.75	NSW	Merewether
AM	K.470098		rhodoscymna		Female	1974-10-04	4	10	1974	04 Oct 1974		M.S. Moulds	-12.712	143.29	QLD	Middle Claudie River
AM	K.105234		bombiformis		Male	1900-01-03	3	2	1957	03 Feb 1957			-33.8275	151.243	NSW	Mosman
AM	K.105239		bombiformis		Male	1957-01-28	28	1	1957	28 Jan 1957			-33.8275	151.243	NSW	Mosman
AM	K.470120		bombiformis		Male	1957-02-03	3	2	1957	03 Feb 1957		W.W. Wirth	-33.8275	151.243	NSW	Mosman
AM	K.470138		bombiformis		Female	1981-03-09	9	3	1981	09 Mar 1981		N.W. Rodd	-33.5485	150.418	NSW	Mount Tomah
AM	K.470111		albiceps		male	1993-02-25	25	2	1993	25 Feb 1993		D.R. Britton	-37.1246	145.081	VIC	Mt Hope, Tallarook
AM	K.470147		bombiformis		Female	1981-03-09	9	3	1981	09 Mar 1981		N.W. Rodd	-33.55	150.42	NSW	Mt Tomah, Blue Mtns
AM	K.470182		bombiformis		Female	1983-03-02	2	3	1983	02 Mar 1983		N.W. Rodd	-33.55	150.42	NSW	Mt Tomah, Blue Mtns
AM	K.105242		bombiformis		female	1948			1948	1948		V.A. Wardell	-32.932	151.785	NSW	Newcastle
AM	K.361432		bombiformis		Male	1999-02-07	7	2	1999	07 Feb 1999	sweep sample	M. Batley	-33.7644	151.106	NSW	North Ryde
AM	K.470126		bombiformis		Female	1918-12-01	1	12	1918	Dec 1918		A. Musgrave	-33.8355	151.209	NSW	North Sydney
AM	K.470187		bombiformis			1920-02-26	26	2	1920	26 Feb 1920		A. Musgrave	-33.8355	151.209	NSW	North Sydney
AM	K.470104		scoparia n.sp.		Female	1982-10-02	2	10	1982	02 Oct 1982		R. GREEN	-31.3698	138.715	SA	Oraparinna, Flinders Range NP	Amegilla (Asaropoda) scymna (Gribodo, 1893)
AM	K.105235		bombiformis		female	1934-03-15	15	3	1934	15 Mar 1934		Blaxland	-33.6	151.32	NSW	Palm Beach Sydney
AM	K.470174		bombiformis		Female	1974-03-17	17	3	1974	17 Mar 1974		C. Morris	-33.5479	151.307	NSW	Pearl Beach
AM	K.470175		bombiformis		Female	1974-03-16	16	3	1974	16 Mar 1974		C. Morris	-33.5479	151.307	NSW	Pearl Beach
AM	K.470121		bombiformis		Female	2008-02-23	23	2	2008	23 Feb 2008		D.J. Smith	-33.95	151.08	NSW	Penshurst
AM	K.360438		scoparia n.sp.		Female	2004-09-14	14	9	2004	14 Sep 2004	sweep sample	M. Batley	-32.4622	137.744	SA	Port Augusta	Amegilla (Asaropoda) scymna (Gribodo, 1893)
AM	K.360439		scoparia n.sp.		Male	2004-09-14	14	9	2004	14 Sep 2004	sweep sample	M. Batley	-32.4622	137.744	SA	Port Augusta	Amegilla (Asaropoda) scymna (Gribodo, 1893)
AM	K360439	RL0171	scoparia n.sp.			2004-09-14	14	9	2004			M.Batley	-32.4624	137.744	SA	Port Augusta
AM	K.470155		bombiformis		Female	1991-01-08	8	1	1991	08 Jan 1991		F. Ignacz	-33.95	151.05	NSW	Riverwood
AM	K.470177		bombiformis		Female	1968-08-16	16	8	1968	16 Aug 1968		J. Hun	-33.78	151.2	NSW	Roseville Chase
AM	K.105250		bombiformis		female	1968-03-04	4	3	1968	04 Mar 1968		R. Coveney	-33.88	151.22	NSW	Royal Botanical Gardens, Sydney
AM	K.105251		bombiformis		female	1968-03-05	5	3	1968	05 Mar 1968		R. Coveney	-33.88	151.22	NSW	Royal Botanical Gardens, Sydney
AM	K.105252		bombiformis		Male	1968-03-15	15	3	1968	15 Mar 1968		R. Coveney	-33.88	151.22	NSW	Royal Botanical Gardens, Sydney
AM	K.470180		bombiformis		Female	1997-03-23	23	3	1997	23 Mar 1997		J. Lowry	-33.65	151.28	NSW	Scotland Island
AM	K.470183		bombiformis		Female	1997-03-23	23	3	1997	23 Mar 1997		J. Lowry	-33.65	151.28	NSW	Scotland Island
AM	K.470145		albiceps		Female	1993-02-18	18	2	1993	18 Feb 1993			-37.051	145.171	VIC	Seymour Busland Reserve, Goulbourn Valley Hwy
AM	K.470168		bombiformis		Male	1980-02-12	12	2	1980	12 Feb 1980		N.W. Rodd	-35.08	150.6	NSW	St. George's Basin
AM	K.470169		bombiformis		Male	1980-02-12	12	2	1980	12 Feb 1980		N.W. Rodd	-35.08	150.6	NSW	St. George's Basin
AM	K.470140		bombiformis		Female	1975-03-07	7	3	1975	07 Mar 1975		Noble	-33.88	151.07	NSW	Strathfield, Sydney
AM	K.470144		bombiformis		Male	1987-01-05	5	1	1987	05 Jan 1987		G & A Holloway	-32.329	152.266	NSW	Sullivans Gap, Bulladelah
AM	K.105254		bombiformis		female	1960-12-01	1	12	1960	Dec 1960		J.W. Evens	-33.8652	151.21	NSW	Sydney
AM	K.470122		bombiformis		Female								-33.8652	151.21	NSW	Sydney
AM	K.470123		bombiformis		Female								-33.8652	151.21	NSW	Sydney
AM	K.470124		bombiformis		Female								-33.8652	151.21	NSW	Sydney
AM	K.470125		bombiformis		Female								-33.8652	151.21	NSW	Sydney
AM	K.470141		bombiformis		Female	1982-03-11	11	3	1982	11 Mar 1982		B.J. Day	-33.8756	151.21	NSW	Sydney, Hyde Park
AM	K.108228		calva		female	1958-11-01	1	11	1958	Nov 1958		K.R. Black	-29.58	148.7	NSW	Taroo, near Pokataroo
AM	K.470102		calva		Male	1958-11-01	1	11	1958	Nov 1958		K.R. Black	-29.58	148.7	NSW	Taroo, near Pokataroo
AM	K.470102		calva		Female	1958-11-01	1	11	1958	Nov 1958		K.R. Black	-29.58	148.7	NSW	Taroo, near Pokataroo
AM	K.470146		bombiformis		Female	1999-06-25	25	6	1999	25 Jun 1999		J. Zealey	-34.38	150.89	NSW	Tarrawanna
AM	K.470165		bombiformis		Male	1987-02-17	17	2	1987	17 Feb 1987		N.W. Rodd	-35.07	150.67	NSW	Vincentia
AM	K.470166		bombiformis		Male	1987-02-17	17	2	1987	17 Feb 1987		N.W. Rodd	-35.07	150.67	NSW	Vincentia
AM	K.470167		bombiformis		Male	1987-02-17	17	2	1987	17 Feb 1987		N.W. Rodd	-35.07	150.67	NSW	Vincentia
AM	K.470148		bombiformis		Female	1969-03-08	8	3	1969	08 Mar 1969		D.J. Scambler	-33.7568	151.129	NSW	West Pymble
AM	K.470159		bombiformis		Female	1986-03-20	20	3	1986	20 Mar 1986		P. Cantwell	-33.75	151.13	NSW	West Pymble
AM	K.470139		bombiformis		Female	1982-03-23	23	3	1982	23 Mar 1982		M.L. Bason	-34.02	151.05	NSW	Woronora
AM	K.470094		rhodoscymna		Female	1986-08-04	4	8	1986	04 Aug 1986		N.W. Rodd	-15.5081	143.508	QLD
AM	K.470096		rhodoscymna		Male								-27.471	153.024	QLD
AM	K.470099		rhodoscymna		Male	1986-08-06	6	8	1986	06 Aug 1986		N.W. Rodd	-15.5081	143.508	QLD
AM	K.470118		bombiformis		Female	1905-04-30	30	4	1905	1947		P. Marriage	-21.1412	149.186	QLD
AM	K.470128		bombiformis		Female							F.A.A. Skuse	-33.8652	151.21	NSW
AM	K.470130		bombiformis		Male	1957-01-28	28	1	1957	28 Jan 1957		W.W. Wirth			NSW
AM	K.470136		bombiformis		Female	1985-12-08	8	12	1985	08 Dec 1985		S. Hunter	-33.4652	151.435	NSW
AM	K.470142		bombiformis		Male	1987-11-25	25	11	1987	25 Nov 1987		S.G. Hunter	-33.4652	151.435	NSW
AM	K.470149		bombiformis		Female	1984-03-06	6	3	1984	06 Mar 1984		N.W. Rodd	-33.5438	150.421	NSW
AM	K.470150		bombiformis		Female	1984-03-15	15	3	1984	15 Mar 1984		N.W. Rodd	-33.5438	150.421	NSW
AM	K.470151		bombiformis		Female	1981-03-13	13	3	1981	13 Mar 1981		N.W. Rodd	-33.5438	150.421	NSW
AM	K.470161		bombiformis		Female	1983-01-01	1	1	1983	Jan 1983		S. Hunter	-33.4652	151.435	NSW
AM	K.470171		bombiformis		Female	1989-02-16	16	2	1989	16 Feb 1989		S. Hunter	-33.4652	151.435	NSW
AM	K.470186		bombiformis		Female							McGregor	-27.471	153.024	QLD
AM	K.470188		bombiformis		Female							H.J. Carter	-16.8198	145.637	QLD
ANIC	32-111744		scoparia n.sp.		female	1963-07-29	29	7	1963			A.L. Dyce	-28.1405	144.879	QLD	10 mls W of Eulo			Myrtaceae	Corymbia terminalis
ANIC	32-111833		rhodoscymna		male	1981-05-10	10	5	1981			I.D. Naumann	-15.2667	144.983	QLD	14 km WbyN of Hope Vale Mission
ANIC	32-111694		crenata n.sp.		female	1976-08-06	6	8	1976			I.F.B. Common	-18.9167	123.45	WA	145km SE by E Broome
ANIC	32-111880		epaphrodita	Holotype	female	1978-03-09	9	3	1978			M.S. Upton	-12.867	132.847	NT	15 km E of Mt. Cahill
ANIC	32-111701		crenata n.sp.		male	1972-11-16	16	11	1972			J.C. Cardale	-12.7833	132.85	NT	19km NE by E of Mt Cahill
ANIC	32-111779		bombiformis		male	1998-11-02	2	11	1998			R.W. Matthews	-17.3134	145.493	QLD	2 km S of Atherton, Wongabel SF
ANIC	32-111704		crenata n.sp.		female	1973-06-09	9	6	1973			J.C. Cardale	-12.3833	132.95	NT	5km NW by N of Cahill Crossing, East Alligator River
ANIC	32-111702		crenata n.sp.		male	1972-11-13	13	11	1972			J.C. Cardale	-12.3833	132.933	NT	7km NW by N of Cahill Crossing, East Alligator River
ANIC	32-111703		crenata n.sp.		male	1972-11-13	13	11	1972			J.C. Cardale	-12.3833	132.933	NT	7km NW by N of Cahill Crossing, East Alligator River
ANIC	32-111795		scoparia n.sp.		female	1978-09-21	21	9	1978			J.C. Cardale	-25.7667	133.283	NT	8km N of Kulgera
ANIC	32-111705		crenata n.sp.		male	1973-06-10	10	6	1973			J.C. Cardale	-12.5167	132.9	NT	9km N by E of Mudginberry HS
ANIC	32-111755		bombiformis		female	1964-03-23	23	3	1964			L. Hill	-32.9329	151.734	NSW	Adamstown
ANIC	32-111723		bombiformis		female	1929-01-20	20	1	1929				-33.7665	151.159	NSW	Allowrie, Killara
ANIC	32-111742		scoparia n.sp.		female	1962-08-23	23	8	1962			P. Ranford	-24.3333	131.583	NT	Amadeus Basin, nr Reedy Rockhole
ANIC	32-111675		dawsoni		male							French	-22.5431	115.499	WA	Ashburton River
ANIC	32-111760		bombiformis		female	1962-04-21	21	4	1962			A.K. Mallise	-34.3047	150.929	NSW	Austinmer
ANIC	32-111763		bombiformis		female	1962-04-20	20	4	1962			A.K. Mallise	-34.3047	150.929	NSW	Austinmer
ANIC	32-111762		bombiformis		female	1964-02-15	15	2	1964			G.M. Hoy	-28.2159	153.556	NSW	Banora Pt Tweedheads
ANIC	32-111715		preissi		female	1955-03-10	10	3	1955			Snell			WA	between Cape Town & Bonnybrook
ANIC	32-111695		rhodoscymna		male	9-20/12/1972	2020-09-01	12	1972			H. Frauca	-25.5918	150.018	QLD	Biggenden, Bluff Range
ANIC	32-111696		rhodoscymna		male	1-19/12/1971	2019-01-01	12	1971			H. Frauca	-25.5918	150.018	QLD	Biggenden, Bluff Range
ANIC	32-111697		rhodoscymna		male	1-19/12/1971	2019-01-01	12	1971			H. Frauca	-25.5918	150.018	QLD	Biggenden, Bluff Range
ANIC	32-111698		rhodoscymna		female	1971-01-11	11	1	1971			H. Frauca	-25.6	152.05	QLD	Biggenden, Bluff Range
ANIC	32-111721		bombiformis		female	1973-01-01	1	1	1973			H. Frauca	-25.5918	150.018	QLD	Biggenden, Bluff Range
ANIC	32-111692		rhodoscymna		male	1971-12-15	15	12	1971			H. Frauca	-25.5735	150.051	QLD	Biggenden, Mt Walsh, 2200ft.
ANIC	32-111805		albigenella		male	1933-01-12	12	1	1933				-31.2746	116.504	WA	Bolgart
ANIC	32-111886		flava	type rickae	female	00/05/1909	0	5	1909				-31.2663	116.501	WA	Bolgart	rickae
ANIC	32-111718		frogatti		female	1905-03-28	28	3	1905			W.W. Frogatt	-29.9611	146.861	NSW	Brewarrina
ANIC	32-111719		frogatti		female	1905-03-28	28	3	1905			W.W. Frogatt	-29.9611	146.861	NSW	Brewarrina
ANIC	32-111720		frogatti		male	1905-03-28	28	3	1905			W.W. Frogatt	-29.9611	146.861	NSW	Brewarrina
ANIC	32-111686		flava		male	1923-03-03	3	3	1923				-27.4667	153.017	QLD	Brisbane
ANIC	32-111738		bombiformis		female	1965-12-05	5	12	1965			R. Sands	-27.4667	153.017	QLD	Brisbane
ANIC	32-111822		bombiformis		female								-27.4667	153.017	QLD	Brisbane
ANIC	32-111860		bombiformis		male	1915-04-13	13	4	1915			H. Hacker	-27.4667	153.017	QLD	Brisbane
ANIC	32-111863		bombiformis		male	1915-04-13	13	4	1915			H. Hacker	-27.4667	153.017	QLD	Brisbane
ANIC	32-111728		bombiformis		male	1974-04-14	14	4	1974			S.R. Monteith	-24.5494	151.366	Qld	Bulburin State Forest via Many Peaks
ANIC	32-111741		bombiformis		male	1974-04-14	14	4	1974			S.R. Monteith	-24.5494	151.366	Qld	Bulburin State Forest via Many Peaks
ANIC	32-111724		bombiformis		female	1972-04-05	5	4	1972			S.R. Monteith	-24.5494	151.366	Qld	Bulburin State Forest via Many Peaks, Forrest Sation
ANIC	32-111716		preissi		male	1954-02-18	18	2	1954				-33.3656	115.64	WA	Bunbury
ANIC	32-111691		rhodoscymna		male	1958-04-20	20	4	1958			H. Frauca	-24.87	152.37	Qld	Bundaberg E., Baldwin Swamp
ANIC	32-111839		bombiformis		male	1926-01-08	8	1	1926			E.O. Dummigan	-26.8333	151.549	QLD	Bunya Mrs
ANIC	32-111757		bombiformis		female	1962-04-01	1	4	1962			L. Sinclair	-28.1003	153.447	QLD	Burleigh Hds NP
ANIC	32-111759		bombiformis		female	1962-04-01	1	4	1962			L. Sinclair	-28.1003	153.447	QLD	Burleigh Hds NP
ANIC	32-111881		epaphrodita	Paratype	female	1932-02-14	14	2	1932			T.G. Campbell	-13.4666	131.416	NT	Burnside Brocks Creek
ANIC	32-111882		epaphrodita	Paratype	female	1932-02-14	14	2	1932			T.G. Campbell	-13.4666	131.416	NT	Burnside Brocks Creek
ANIC	32-111883		epaphrodita	Paratype	female	1932-02-15	15	2	1932			T.G. Campbell	-13.4666	131.416	NT	Burnside Brocks Creek
ANIC	32-111796		crenata n.sp.		female	1932-01-14	14	1	1932			T.G. Campbell	-13.4666	131.416	NT	Burnside St Brocks Creek
ANIC	32-111817		bombiformis		female	1957-03-12	12	3	1957			P. Holland	-28.439	153.481	NSW	Burringbar						from nest in wall mortar
ANIC	32-111736		bombiformis		female								-35.2919	149.069	ACT	Canberra
ANIC	32-111827		rhodoscymna		male	1911-01-01	1	1	1911			Elgner			QLD	Cape York
ANIC	32-111683		dawsoni		female	1954-09-10	10	9	1954				-24.8913	113.658	WA	Carnarvon
ANIC	32-111684		dawsoni		male	1954-09-11	11	9	1954				-24.8913	113.658	WA	Carnarvon
ANIC	32-111750		dawsoni		female	1980-04-05	5	4	1980			K. & E. Carnaby	-24.8913	113.658	WA	Carnarvon
ANIC	32-111765		bombiformis		female	1969-04-10	10	4	1969			C.W. Frazier	-28.8664	153.051	NSW	Casino
ANIC	32-111797		crenata n.sp.		male	1988-06-20	20	6	1988			I.D. Naumann	-16.3667	125.2	WA	Charnley River, 2 km SW Rolly Hill, CALM site
ANIC	32-111707		calva		male	1949-10-31	31	10	1949			E.F. Riek	-29.6145	142.565	VIC	Clifton Downs
ANIC	32-111708		calva		male	1949-10-31	31	10	1949			E.F. Riek	-29.6145	142.565	VIC	Clifton Downs
ANIC	32-111709		calva		female	1949-10-31	31	10	1949			E.F. Riek	-29.6145	142.565	VIC	Clifton Downs
ANIC	32-111710		calva		female	1949-10-31	31	10	1949			E.F. Riek	-29.6145	142.565	VIC	Clifton Downs
ANIC	32-111844		bombiformis		male	1928-03-02	2	3	1928			M. Fuller	-33.7336	151.299	NSW	Collaroy
ANIC	32-111861		bombiformis		male	1958-12-31	31	12	1958			K.R. Norris	-33.7336	151.299	NSW	Collaroy
ANIC	32-111865		bombiformis		male	1958-12-31	31	12	1958			K.R. Norris	-33.7336	151.299	NSW	Collaroy
ANIC	32-111812		bombiformis		female	1940-04-04	4	4	1940				-34	151.07	NSW	Como
ANIC	32-111770		bombiformis		female	1984-02-17	17	2	1984			M.S. Upton	-35.9667	150.15	NSW	Congo, 8km SE by E of Moruya
ANIC	32-111889		calva		female	1931-12-02						F.H. Macartney	-32.17	151.15	NSW	Davis Creek
ANIC	32-111890		calva		female	1931-12-02						F.H. Macartney	-32.17	151.15	NSW	Davis Creek
ANIC	32-111688		flava		female							A. Douglas	-31.0833	120.7	WA	Dedari, 54-553
ANIC	32-111689		flava		female							A. Douglas	-31.0833	120.7	WA	Dedari, 54-554
ANIC	32-111687		flava		female							A. Douglas	-31.0833	120.7	WA	Dedari, 54-555
ANIC	32-111793		rhodoscymna		female	1941-01-12	12	1	1941				-23.7164	149.851	QLD	Edungalba
ANIC	32-111693		rhodoscymna		female								-25.3664	151.133	Qld	Eidsvold
ANIC	32-111749		dawsoni		male	1975-08-13	13	8	1975			K. & E. Carnaby	-21.9336	114.134	WA	Exmouth
ANIC	32-111761		bombiformis		female	1964-04-10	10	4	1964			C.W. Frazier			NSW	Falconbridge
ANIC	32-111851		bombiformis		female	1961-04-21	21	4	1961			R. Straatman	-18.8369	145.887	QLD	Forrestry Rd 22 mls SW Ingham
ANIC	32-111854		bombiformis		female	1961-04-21	21	4	1961			R. Straatman	-18.8369	145.887	QLD	Forrestry Rd 22 mls SW Ingham
ANIC	32-111855		bombiformis		female	1961-04-21	21	4	1961			R. Straatman	-18.8369	145.887	QLD	Forrestry Rd 22 mls SW Ingham
ANIC	32-111856		bombiformis		female	1961-04-21	21	4	1961			R. Straatman	-18.8369	145.887	QLD	Forrestry Rd 22 mls SW Ingham
ANIC	32-111756		bombiformis		female	1902-03-10	10	3	1902			L.J. Aldous				French Hill
ANIC	32-111884		preissi		male							L.J.Newman	-28.78	114.613	WA	Geraldton	sordida
ANIC	32-111888		preissi		female								-28.78	114.613	WA	Geraldton	grisescens
ANIC	32-111803		preissi		female	February	February					Handrenartha(?)	-32.0827	115.999	WA	Gosnells
ANIC	32-111847		bombiformis		female							B.C. Law	-29.6822	152.933	NSW	Grafton						building wax cells on coal
ANIC	32-111789		rhodoscymna		female	1992-03-21	21	3	1992			P. Feehney	-11.75	142.583	QLD	Heathlands
ANIC	32-111775		bombiformis		female	1993-12-08	8	12	1993			T. Woodger	-17.38	145.39	QLD	Herberton
ANIC	32-111722		bombiformis		male	1940-03-20	20	3	1940				33.833	151.141	NSW	Hunters Hill
ANIC	32-111781		bombiformis		male	1940-03-20	20	3	1940				33.833	151.141	NSW	Hunters Hill
ANIC	32-111787		bombiformis		male	1940-03-20	20	3	1940				33.833	151.141	NSW	Hunters Hill
ANIC	32-111807		bombiformis		male	1940-03-20	20	3	1940				33.833	151.141	NSW	Hunters Hill
ANIC	32-111818		bombiformis		male	1940-03-20	20	3	1940				33.833	151.141	NSW	Hunters Hill
ANIC	32-111852		bombiformis		male	1940-03-20	20	3	1940				33.833	151.141	NSW	Hunters Hill
ANIC	32-111853		bombiformis		male	1940-03-20	20	3	1940				33.833	151.141	NSW	Hunters Hill
ANIC	32-111780		bombiformis		female	1987-01-08	8	1	1987			H. Howden & R. Storey	-16.6055	145.344	QLD	Julatten
ANIC	32-111838		bombiformis		male	1936-01-25	25	1	1936			M.F. Day	-33.765	151.163	NSW	Killara
ANIC	32-111837		bombiformis		male	1922-01-12	12	1	1922			E.O. Dummigan	-28.3362	152.293	NSW	Killarney
ANIC	32-111743		scoparia n.sp.		male							A. Douglas	-33.1877	118.083	WA	Kukerin
ANIC	32-111753		bombiformis		female	1965-04-24	24	4	1965			C.W. Frazier	-16.8167	145.6	QLD	Kuranda
ANIC	32-111771		bombiformis		male	1983-02-26	26	2	1983			M. Stevens	-33.78	151.17	NSW	Lindfield
ANIC	32-111725		bombiformis		female	1940-02-20	20	2	1940				-28.8167	153.267	NSW	Lismore
ANIC	32-111726		bombiformis		female	1942-02-20	20	2	1942				-28.8167	153.267	NSW	Lismore
ANIC	32-111727		bombiformis		female	1940-03-01	1	3	1940				-28.8167	153.267	NSW	Lismore
ANIC	32-111730		bombiformis		female	1941-01-19	19	1	1941				-28.8167	153.267	NSW	Lismore
ANIC	32-111732		bombiformis		female	1940-03-01	1	3	1940				-28.8167	153.267	NSW	Lismore
ANIC	32-111733		bombiformis		female	1942-02-20	20	2	1942				-28.8167	153.267	NSW	Lismore
ANIC	32-111734		bombiformis		male	1942-05-20	20	5	1942				-28.8167	153.267	NSW	Lismore
ANIC	32-111782		bombiformis		male	1942-01-10	10	1	1942				-28.8167	153.267	NSW	Lismore
ANIC	32-111783		bombiformis		male	1940-03-01	1	3	1940				-28.8167	153.267	NSW	Lismore
ANIC	32-111809		bombiformis		male	1940-03-01	1	3	1940				-28.8167	153.267	NSW	Lismore
ANIC	32-111811		bombiformis		female	1940-03-01	1	3	1940				-28.8167	153.267	NSW	Lismore
ANIC	32-111813		bombiformis		male	1940-03-01	1	3	1940				-28.8167	153.267	NSW	Lismore
ANIC	32-111819		bombiformis		female	1940-01-04	4	1	1940				-28.8167	153.267	NSW	Lismore
ANIC	32-111823		bombiformis		female	1940-03-01	1	3	1940				-28.8167	153.267	NSW	Lismore
ANIC	32-111824		bombiformis		male	1940-03-01	1	3	1940				-28.8167	153.267	NSW	Lismore
ANIC	32-111840		bombiformis		female	1940-03-01	1	3	1940				-28.8167	153.267	NSW	Lismore
ANIC	32-111841		bombiformis		female	1940-02-20	20	2	1940				-28.8167	153.267	NSW	Lismore
ANIC	32-111842		bombiformis		female	1940-03-01	1	3	1940				-28.8167	153.267	NSW	Lismore
ANIC	32-111862		bombiformis		male	1940-02-20	20	2	1940				-28.8167	153.267	NSW	Lismore
ANIC	32-111700		rhodoscymna		female							W.W. Frogatt	-21.1288	149.189	Qld	Mackay
ANIC	32-111784		bombiformis		male	1946-05-04	4	5	1946				-19.15	146.867	QLD	Magnetic Isl
ANIC	32-111808		bombiformis		female	1946-05-04	4	5	1946				-19.15	146.867	QLD	Magnetic Isl
ANIC	32-111810		bombiformis		female	1946-05-04	4	5	1946				-19.15	146.867	QLD	Magnetic Isl
ANIC	32-111790		rhodoscymna		female	1998-10-06	6	10	1998			R.W. Matthews	-19.15	146.867	QLD	Magnetic Isl, Arcadia
ANIC	32-111801		albiceps		male	1933-03-10	10	3	1933				-35.0494	142.884	VIC	Manangatang
ANIC	32-111859		bombiformis		male							Whiteley	-33.912	151.16		Marrickville
ANIC	32-111751		dawsoni		female	1974-08-26	26	8	1974			K. & E. Carnaby	-27.7666	114.684	WA	Mary Springs
ANIC	32-111747		dawsoni		female	1966-09-21	21	9	1966			S.J.J.F. Davies	-26.3731	117.335	WA	Mileura Station, NW of Cue
ANIC	32-111778		bombiformis		female	1996-01-29	29	1	1996			M. Cermak	-17.8333	146.1	QLD	Mission Beach
ANIC	32-111815		bombiformis		male	1980-10-16	16	10	1980			J.C. Cardale	-15.7833	145.283	QLD	Moses Ck 4km NbyE Mt Finnigan
ANIC	32-111768		bombiformis		male	1960-02-27	27	2	1960			C.W. Frazier	-27.9667	153.2	QLD	Mt Tamborine
ANIC	32-111769		bombiformis		male	1960-02-28	28	2	1960			C.W. Frazier	-27.9667	153.2	QLD	Mt Tamborine
ANIC	32-111816		bombiformis		male	1979-11-24	24	11	1979			H. Frauca	-25.5735	150.051	QLD	Mt Walsh NP nr Biggenden
ANIC	32-111791		rhodoscymna		female	1980-02-01	1	2	1980			H. Frauca	-25.5735	152.051	QLD	Mt Walsh NP via Biggenden
ANIC	32-111829		rhodoscymna		male	1973-12-16	16	12	1973			H. Frauca	-25.5601	152.055	QLD	N slope Bluff Ra. Biggenden
ANIC	32-111850		bombiformis		female	1921-02-01	1	2	1921			G. Mussing (?)				N. Guinea (?)
ANIC	32-111845		bombiformis		female	1928-02-14	14	2	1928			Mackerras			NSW	National Park
ANIC	32-111712		calva		male	1949-11-10	10	11	1949			S.J. Paramonov	-27.8128	142.589	Qld	near Noccundra
ANIC	32-111713		calva		female	1949-11-10	10	11	1949			S.J. Paramonov	-27.8128	142.589	Qld	near Noccundra
ANIC	32-111699		rhodoscymna		female							W.W. Frogatt				no locality data
ANIC	32-111729		bombiformis		male											no locality data
ANIC	32-111731		bombiformis		male											no locality data
ANIC	32-111737		bombiformis		female											no locality data
ANIC	32-111739		bombiformis		male											no locality data
ANIC	32-111740		bombiformis		female											no locality data
ANIC	32-111754		bombiformis		female	1964-03-30	30	3	1964			L.R. McIlwain				no locality data
ANIC	32-111773		bombiformis		male											no locality data
ANIC	32-111785		bombiformis		female											no locality data
ANIC	32-111834		rhodoscymna		female											no locality data
ANIC	32-111835		rhodoscymna		male											no locality data
ANIC	32-111843		bombiformis		female											no locality data
ANIC	32-111798		crenata n.sp.		male	1999-05-20	20	5	1999			R. Matthews	-12.85	132.8	NT	Nourlangie Rk, Kakadu NP
ANIC	32-111799		crenata n.sp.		male	1999-05-20	20	5	1999			R. Matthews	-12.85	132.8	NT	Nourlangie Rk, Kakadu NP
ANIC	32-111677		dawsoni		male	1944-08-02	2	8	1944			O. Dawson	-22.4357	115.112	WA	Onslow
ANIC	32-111680		dawsoni		male	1944-08-02	2	8	1944			O. Dawson	-22.4357	115.112	WA	Onslow
ANIC	32-111682		dawsoni		male	1944-08-02	2	8	1944			O. Dawson	-22.4357	115.112	WA	Onslow
ANIC	32-111800		albiceps		male	1987-11-10	10	11	1987			I. Naumann & J. Cardale	-31.35	138.7	SA	Oraparinna Ck Dingly Dell camp
ANIC	32-111706		calva		male	1949-11-18	18	11	1949			E.F. Riek	-30.5784	141.976	VIC	Pack Saddle Mt
ANIC	32-111836		bombiformis		female							M.J. Mackerras			QLD	Palm Isl.
ANIC	32-111814		bombiformis		female	1971-01-21	21	1	1971			D.W. Frith	-19	146.2	QLD	Paluma
ANIC	32-111735		bombiformis		female	1933-02-01	1	2	1933			N.A. Hall			NSW	Paramatta
ANIC	32-111794		scoparia n.sp.		female							Goerling collection			WA	Pinjarra
ANIC	32-111802		flava		male							Goerling collection	-32.6344	115.881	WA	Pinjarra
ANIC	32-111831		rhodoscymna		female	1975-06-29	29	6	1975			G. Monteith	-13.2181	142.849	QLD	Pinnacle Ck 27 km N of Archer crossing
ANIC	32-111849		bombiformis		female	1958-03-11	11	3	1958			I.F.B. Common	-31.45	152.917	NSW	Port Macquarie
ANIC	32-111864		bombiformis		female	1958-03-11	11	3	1958			I.F.B. Common	-31.45	152.917	NSW	Port Macquarie
ANIC	32-111786		bombiformis		female	1940-03-09	9	3	1940						NSW	Robertson
ANIC	32-111792		rhodoscymna		female	1975-03-21	21	3	1975			H. Frauca	-25.6395	152.089	QLD	Rockpool Gorge Bluff Rg via Biggenden
ANIC	32-111830		rhodoscymna		male	1977-01-13	13	1	1977			H. Frauca	-25.6395	152.089	QLD	Rockpool Gorge Bluff Rg via Biggenden
ANIC	32-111690		flava		male								-32.9813	121.643	WA	Salmon Gums, 44-60
ANIC	32-111764		bombiformis		female	1966-04-11	11	4	1966			C.W. Frazier			NSW	Sawtell (?)
ANIC	32-111766		bombiformis		female	1966-04-11	11	4	1966			C.W. Frazier			NSW	Sawtell (?)
ANIC	32-111878		epaphrodita	allotype(to be)	male	1994-01-17	17	1	1994			P. Zborowski & E.D. Edwards	-15.39	144.31	QLD	Split Rock						Malaise Trap
ANIC	32-111879		epaphrodita		male	1994-01-18	18	1	1994			P. Zborowski & E.D. Edwards	-15.39	144.31	QLD	Split Rock
ANIC	32-111758		bombiformis		female	31/1//1961	31	1	1961			C.W. Frazier			QLD	St Bernard's Mt Tamborine
ANIC	32-111832		rhodoscymna		male	1996-12-11	11	12	1996			H. Frauca	-25.5744	152.05	QLD	Summit Mt Walsh
ANIC	32-111493		preissi		male							L.J. Newman	-31.9453	115.898	WA	Swan River
ANIC	32-111804		preissi		male							L.J. Newman	-31.9453	115.898	WA	Swan River
ANIC	32-111806		bombiformis		male	1931-01-06	6	1	1931				-33.8652	151.21	NSW	Sydney
ANIC	32-111820		bombiformis		male	1931-01-06	6	1	1931				-33.8652	151.21	NSW	Sydney
ANIC	32-111821		bombiformis		female								-33.8652	151.21	NSW	Sydney						at nest
ANIC	32-111848		bombiformis		female	1907-09-05	5	9	1907				-33.8652	151.21	NSW	Sydney
ANIC	32-111885		bombiformis		male	1943-02-07						O. Dawson	-33.8652	151.21	NSW	Sydney	rubricata
ANIC	32-111776		bombiformis		female	1987-02-15	15	2	1987			D.S. Horning jr.	-33.8	151.3	NSW	Sydney, Manly, Kangaroo Park
ANIC	32-111777		bombiformis		female	1993-04-01	1	4	1993			D.S. Horning jr.	-33.8	151.3	NSW	Sydney, Manly, Kangaroo Park
ANIC	32-111772		bombiformis		male	1993-10-01	1	10	1993			A. Sundholm	-33.8333	151.28	NSW	Sydney, South Hd, The Gap Park
ANIC	32-111825		bombiformis		female	1960-01-17	17	1	1960			R. Straatman	-27.9667	153.2	QLD	Tamborine Mt
ANIC	32-111826		bombiformis		male	1960-01-17	17	1	1960			R. Straatman	-27.9667	153.2	QLD	Tamborine Mt
ANIC	32-111846		bombiformis		female	1916-05-18	18	5	1916			Davidson	-27.9667	153.2	QLD	Tamborine Mt
ANIC	32-111857		bombiformis		female	1960-01-17	17	1	1960			R. Straatman	-27.9667	153.2	QLD	Tamborine Mt
ANIC	32-111858		bombiformis		female	1960-01-17	17	1	1960			R. Straatman	-27.9667	153.2	QLD	Tamborine Mt
ANIC	32-111681		dawsoni		male											type' no other label data
ANIC	32-111685		preissi		male	1923-03-02	2	3	1923							type' no other label data
ANIC	32-111714		preissi		male	1909-02-15	15	2	1909			G.F. Berthoud	-32.8462	115.924	WA	Waroona
ANIC	32-111717		preissi		male	1909-02-23	23	2	1909			G.F. Berthoud	-32.8462	115.924	WA	Waroona
ANIC	32-111828		rhodoscymna		male	1975-04-01	1	4	1975			H. Frauca	-24.6728	151.962	QLD	Watalgan Ra. via Rosedale
ANIC	32-111767		bombiformis		male	1964-02-01	1	2	1964			G. William			NSW	Waterfall
ANIC	32-111774		bombiformis		female	1982-01-12	12	1	1982			V.J. Robinson			NSW	Wilton CSIRO Exp Farm
ANIC	32-111679		dawsoni		female	1950-08-01	1	8	1950			G. Thomas	-23.1502	114.534	WA	Winning Station, NW Basin
ANIC	32-111745		dawsoni		female	1950-08-01	1	8	1950			G. Thomas	-23.1502	114.534	WA	Winning Station, NW Basin
ANIC	32-111746		dawsoni		female	1950-08-01	1	8	1950			G. Thomas	-23.1502	114.534	WA	Winning Station, NW Basin
ANIC	32-111748		dawsoni		female	1950-08-01	1	8	1950			G. Thomas	-23.1502	114.534	WA	Winning Station, NW Basin
ANIC	32-111788		bombiformis		female	1969-01-20	20	1	1969			V.J. Robinson			NSW	Wollongong
ANIC	32-111676		dawsoni		female	1905-05-08	8	5	1905			E.H.M. Ealy	-21.617	118.952	WA	Woodstock Station
ANIC	32-111752		bombiformis		female	1924-01-01	1	1	1924						NSW	Woolhara
ANIC	32-111678		dawsoni		female	10/8/1854	10	8	1854				-25.7569	114.276	WA	Wooramel River Crossing
ANIC	32-111711		calva		male	8/11/1049	8	11	1949			E.F. Riek	-28.5842	141.898	NSW	Yanko
ANIC	32-111887		bombiformis		female										NSW		imitata
BM			rhodoscymna	holotype rufescens (Friese)	male	00/3/1899	0	3	1899			Turner	-21.1288	149.189	QLD	Mackay
MAGNT	I-004967		crenata n.sp.		male	1973-06-11	11	6	1973			T. Weir & A. Allwood	-12.7167	132.9	NT	14km EbyN of Mudginberri HS
MAGNT	I-004966		crenata n.sp.		female	1972-09-16	16	9	1972			T. Weir & A. Allwood	-12.8333	132.85	NT	16km EbyN of Mt Cahill
MAGNT	I-004963		calva		female	1995-10-27	27	10	1995			J. O'Grady	-22.9694	119.769	WA	40km N of Newman, Marble Rd
MAGNT	I-004964		crenata n.sp.		female	1971-07-08	8	7	1971			T. Weir & A. Allwood	-13.4321	132.416	NT	67 mls E. Of Pine Creek, U.D.P. Falls
MAGNT	I-004969		crenata n.sp.		female	1971-07-08	8	7	1971			T. Weir & A. Allwood	-13.4321	132.416	NT	67 mls E. Of Pine Creek, U.D.P. Falls
MAGNT	I-004965		crenata n.sp.		male	1973-05-26	26	5	1973			T. Weir & A. Allwood	-12.5167	132.9	NT	9km EbyN of Mudginberri HS
MAGNT	I-004968		crenata n.sp.		male	1973-06-10	10	6	1973			T. Weir & A. Allwood	-12.5167	132.9	NT	9km EbyN of Mudginberri HS
MAGNT	I-004961		scoparia n.sp.		female	1980-08-04	4	8	1980			G. Griffin	-23.6966	133.858	NT	Alice Springs			Fabaceae	Senna	artemisioides
MAGNT	I-004962		scoparia n.sp.		male	1977-06-19	19	6	1977			G. Griffin	-24.0566	132.759	NT	Finke Gorge NP Palm Valley
MAGNT	I-004959		crenata n.sp.		female	1996-02-24	24	2	1996			Brown & McAlpine	-12.6713	132.842	NT	Jabiru, Jabiru Lake
MAGNT	I-004960		crenata n.sp.		female	1996-06-17	17	6	1996			G. R. Brown	-12.432	132.967	NT	Kakadu NP, Bardedjilidji
MAGNT	I-004970		epaphrodita		female	1980-03-29	29	3	1980			M. B. Malipatil	-12.4181	132.968	NT	Kakadu NP, Ubir Rock Area
QM	T238466		calva		male	1984-09-01	1	9	1984			W. Smith & G. Lithgow	-25.4189	142.656	QLD	"Mayfield" nr Windorah
QM	T238467		calva		female	1984-09-01	1	9	1984			W. Smith & G. Lithgow	-25.4189	142.656	QLD	"Mayfield" nr Windorah
QM	UQIC92277		scoparia n.sp.		female	1991-07-15	15	7	1991			R. C. Willian	-24.8667	144.767	QLD	1.5 km N Idalia Homestead Idalia Nat. Pk
QM	UQIC93027		flava		male	1973-01-28	28	1	1973			E.M. Exley	-31.2833	119.583	WA	16 miles E of Southern Cross
QM	T238475	KR06116	xylocopoides n.sp.	paratype	Male	2017-03-11	11	3	2017			R. Leijs	-15.6705	144.588	Qld	19 km SE of Laura			Pontederiaceae	Monochoria australasica		territory over patch of
QM	T238476	KR06117	xylocopoides n.sp.	holotype	Male	2017-03-11	11	3	2017			R. Leijs	-15.6705	144.588	Qld	19 km SE of Laura			Pontederiaceae	Monochoria australasica		territory over patch of
QM	UQIC92912		calva		male	1990-09-20	20	9	1990			M.P Zalucki & G.V Maynard	-26.6153	144.611	QLD	34.2 km E of Quilpie
QM	UQIC92898		calva		female	1990-09-18	18	9	1990			M.P Zalucki & G.V Maynard	-25.6667	143.2	QLD	68 km S of Windorah
QM	UQIC92899		calva		female	1990-09-18	18	9	1990			M.P Zalucki & G.V Maynard	-25.6667	143.2	QLD	68 km S of Windorah
QM	UQIC92900		calva		male	1990-09-18	18	9	1990			M.P Zalucki & G.V Maynard	-25.6667	143.2	QLD	68 km S of Windorah
QM	UQIC92901		calva		male	1990-09-18	18	9	1990			M.P Zalucki & G.V Maynard	-25.6667	143.2	QLD	68 km S of Windorah
QM	UQIC92902		calva		male	1990-09-18	18	9	1990			M.P Zalucki & G.V Maynard	-25.6667	143.2	QLD	68 km S of Windorah
QM	UQIC92903		calva		male	1990-09-18	18	9	1990			M.P Zalucki & G.V Maynard	-25.6667	143.2	QLD	68 km S of Windorah
QM	UQIC92904		calva		male	1990-09-18	18	9	1990			M.P Zalucki & G.V Maynard	-25.6667	143.2	QLD	68 km S of Windorah
QM	UQIC92905		calva		female	1990-09-18	18	9	1990			M.P Zalucki & G.V Maynard	-25.6667	143.2	QLD	68 km S of Windorah
QM	UQIC92906		calva		female	1990-09-18	18	9	1990			M.P Zalucki & G.V Maynard	-25.6667	143.2	QLD	68 km S of Windorah
QM	UQIC92907		calva		male	1990-09-18	18	9	1990			M.P Zalucki & G.V Maynard	-25.6667	143.2	QLD	68 km S of Windorah
QM	UQIC92908		calva		female	1990-09-18	18	9	1990			M.P Zalucki & G.V Maynard	-25.6667	143.2	QLD	68 km S of Windorah
QM	UQIC92909		calva		male	1990-09-18	18	9	1990			M.P Zalucki & G.V Maynard	-25.6667	143.2	QLD	68 km S of Windorah
QM	UQIC92910		calva		female	1990-09-18	18	9	1990			M.P Zalucki & G.V Maynard	-25.6667	143.2	QLD	68 km S of Windorah
QM	UQIC92911		calva		male	1990-09-18	18	9	1990			M.P Zalucki & G.V Maynard	-25.6667	143.2	QLD	68 km S of Windorah
QM	UQIC92274		scoparia n.sp.		female	1968-08-18	18	8	1968			J.C. & T.F. Houston	-25.3732	142.718	QLD	8 miles NE of Windora
QM	UQIC92275		scoparia n.sp.		female	1968-08-18	18	8	1968			J.C. & T.F. Houston	-25.3732	142.718	QLD	8 miles NE of Windora
QM	UQIC92276		scoparia n.sp.		male	1968-08-18	18	8	1968			J.C. & T.F. Houston	-25.3732	142.718	QLD	8 miles NE of Windora
QM	UQIC92262		bombiformis		female	1985-02-22	22	2	1985			V. Layton	-28.5333	153.117	NSW	Barkers Vale
QM	UQIC92264		rhodoscymna		male	1967-03-23	23	3	1967			J.C. Cardale	-26.85	152.933	QLD	Beerwah
QM	UQIC92746		bombiformis		male	1979-06-19	19	6	1979			H.E. & M.A. Evans & A. Hook	-27.6667	152.95	Qld	Blunder Ck, Brisbane
QM	UQIC92747		bombiformis		female	1993-02-13	13	2	1993			G. and A. Daniels	-28.4	151.9	Qld	Braeside Range Warwick
QM	T238473		frogatti		male	1914-01-01	1	1	1914			W. W. Frogatt	-29.9611	146.861	NSW	Brewarrina
QM	T207499		rhodoscymna		female	1912-12-05	5	12	1912			H. Hacker	-27.4667	153.017	QLD	Brisbane
QM	T238400		bombiformis		female	1914-02-10	10	2	1914			H. Hacker	-27.4667	153.017	QLD	Brisbane
QM	T238401		bombiformis		female	1914-02-11	11	2	1914			H. Hacker	-27.4667	153.017	QLD	Brisbane
QM	T238402		bombiformis		female	1914-12-22	22	12	1914			H. Hacker	-27.4667	153.017	QLD	Brisbane
QM	T238403		bombiformis		female	1915-04-07	7	4	1915			H. Hacker	-27.4667	153.017	QLD	Brisbane
QM	T238404		bombiformis		male	1912-12-10	10	12	1912			H. Hacker	-27.4667	153.017	QLD	Brisbane
QM	T238405		bombiformis		female	1913-12-02	2	12	1913			H. Hacker	-27.4667	153.017	QLD	Brisbane
QM	T238406		bombiformis		female	1913-11-09	9	11	1913			H. Hacker	-27.4667	153.017	QLD	Brisbane
QM	T238407		bombiformis		male	1912-03-18	18	3	1912			H. Hacker	-27.4667	153.017	QLD	Brisbane
QM	T238408		bombiformis		male	1912-12-22	22	12	1912			H. Hacker	-27.4667	153.017	QLD	Brisbane
QM	T238409		bombiformis		female	1912-04-07	7	4	1912			H. Hacker	-27.4667	153.017	QLD	Brisbane
QM	T238410		bombiformis		female	1916-03-08	8	3	1916			H. Hacker	-27.4667	153.017	QLD	Brisbane
QM	T238411		bombiformis		female	1934-04-08	8	4	1934			M.Powell	-27.4667	153.017	QLD	Brisbane
QM	T238412		bombiformis		female	1912-03-18	18	3	1912			H. Hacker	-27.4667	153.017	QLD	Brisbane
QM	T238413		bombiformis		female	1913-03-30	30	3	1913			H. Hacker	-27.4667	153.017	QLD	Brisbane
QM	T238414		bombiformis		female	1917-03-20	20	3	1917			H. Hacker	-27.4667	153.017	QLD	Brisbane
QM	T238415		bombiformis		female	1915-04-07	7	4	1915			H. Hacker	-27.4667	153.017	QLD	Brisbane
QM	T238416		bombiformis		female	1912-03-18	18	3	1912			H. Hacker	-27.4667	153.017	QLD	Brisbane
QM	T238417		bombiformis		female	1916-03-08	8	3	1916			H. Hacker	-27.4667	153.017	QLD	Brisbane
QM	T238418		bombiformis		female	1912-03-18	18	3	1912			H. Hacker	-27.4667	153.017	QLD	Brisbane
QM	T238419		bombiformis		male	1912-03-18	18	3	1912			H. Hacker	-27.4667	153.017	QLD	Brisbane
QM	T238421		bombiformis		female	1957-04-01	1	4	1957			D. B. Jones	-27.4667	153.017	QLD	Brisbane
QM	T238422		bombiformis		female	1969-01-07	7	1	1969			B. H. Kay	-27.4667	153.017	QLD	Brisbane
QM	T238423		bombiformis		female	1912-01-01	1	1	1912			H. Hacker	-27.4667	153.017	QLD	Brisbane
QM	T238424		bombiformis		female	1917-03-25	25	3	1917			H. Hacker	-27.4667	153.017	QLD	Brisbane
QM	T238432		bombiformis		female							T.C. Marshall	-27.4667	153.017	QLD	Brisbane
QM	T238438		bombiformis		female	1923-03-01	1	3	1923			H. Hacker	-27.4667	153.017	QLD	Brisbane
QM	T238442		bombiformis		female	1916-01-28	28	1	1916			H. Hacker	-27.4667	153.017	QLD	Brisbane
QM	T238443		bombiformis		male	1912-03-18	18	3	1912			H. Hacker	-27.4667	153.017	QLD	Brisbane
QM	T238444		bombiformis		male	1917-12-10	10	12	1917			H. Hacker	-27.4667	153.017	QLD	Brisbane
QM	T238445		bombiformis		male	1912-11-12	12	11	1912			H. Hacker	-27.4667	153.017	QLD	Brisbane
QM	T238447		rhodoscymna		male	1911-12-02	2	12	1911			H. Hacker	-27.4667	153.017	QLD	Brisbane
QM	T238451		rhodoscymna		female	1914-01-20	20	1	1914			H. Hacker	-27.4667	153.017	QLD	Brisbane
QM	T238452		rhodoscymna		male	1913-02-21	21	2	1913			H. Hacker	-27.4667	153.017	QLD	Brisbane
QM	T238453		rhodoscymna		male	1914-02-10	10	2	1914			H. Hacker	-27.4667	153.017	QLD	Brisbane
QM	T238454		rhodoscymna		male	1914-02-10	10	2	1914			H. Hacker	-27.4667	153.017	QLD	Brisbane
QM	T238455		rhodoscymna		female	1914-02-10	10	2	1914			H. Hacker	-27.4667	153.017	QLD	Brisbane
QM	UQIC92250		bombiformis		male	1967-01-06	6	1	1967			J.C. Cardale	-27.4667	153.017	Qld	Brisbane
QM	UQIC92251		bombiformis		female	1967-02-02	2	2	1967			J.C. Cardale	-27.4667	153.017	Qld	Brisbane
QM	UQIC92252		bombiformis		female	1967-01-16	16	1	1967			J.C. Cardale	-27.4667	153.017	Qld	Brisbane
QM	UQIC92253		bombiformis		female	1967-01-10	10	1	1967			J.C. Cardale	-27.4667	153.017	Qld	Brisbane
QM	UQIC92254		bombiformis		female	1967-02-14	14	2	1967			J.C. Cardale	-27.4667	153.017	Qld	Brisbane
QM	UQIC92255		bombiformis		female	1967-02-10	10	2	1967			J.C. Cardale	-27.4667	153.017	Qld	Brisbane
QM	UQIC92256		bombiformis		female	1962-10-19	19	10	1962			R. J. Elder	-27.4667	153.017	Qld	Brisbane
QM	UQIC92257		bombiformis		female	1975-04-29	29	4	1975			T. McRae	-27.4667	153.017	Qld	Brisbane
QM	UQIC92258		bombiformis		female	1962-03-10	10	3	1962			J. Barnes	-27.4667	153.017	Qld	Brisbane
QM	UQIC92259		bombiformis		female	1937-05-08	8	5	1937			P. W. Grogan	-27.4667	153.017	Qld	Brisbane
QM	UQIC92265		rhodoscymna		female	1959-12-07	7	12	1959			Haseler	-27.4667	153.017	QLD	Brisbane
QM	UQIC92271		bombiformis		male	1946-04-07	7	4	1946			Daenham	-27.4667	153.017	Qld	Brisbane
QM	T238426		bombiformis		female	29/4//1953	29	4	1953			E. Duffy	-27.4667	153.017	QLD	Brisbane-Gordon Park
QM	T238429		bombiformis		female	29/4//1953	29	4	1953			E. Duffy	-27.4667	153.017	QLD	Brisbane-Gordon Park
QM	T238425		bombiformis		female	1958-04-29	29	4	1958			S. Deller	-27.4667	153.017	QLD	Brisbane-Museum Building
QM	T238434		bombiformis		male	1997-03-08	8	3	1997			C. J. Burwell & S. Evans	-27.4333	153.017	QLD	Brisbane-Windsor
QM	T238436		bombiformis		female	1939-01-25	25	1	1939			R. A. Dow	-27.4333	153.017	QLD	Brisbane-Windsor
QM	T238430		bombiformis		male	7/4//1912	7	4	1912			H. Hacker	-26.6833	153.05	QLD	Buderim Mt
QM	UQIC92261		bombiformis		female	1969-01-31	31	1	1969			T.F. Houston	-26.8333	151.55	Qld	Bunya Mtns
QM	T238474		A. (Zonamegilla) pulchra		female	1986-12-12	12	12	1986			J. Gallon	-16.7669	145.676	QLD	Cairns-Clifton Beach
QM	T238435		albiceps		male	1985-03-15	15	3	1985				-26.7493	150.633	QLD	Chinchilla-"Allinga'
QM	UQIC92745		rhodoscymna		female	1978-11-13	13	11	1978			E. M. Exley and K. Walker	-15.4667	145.25	QLD	Cooktown
QM	T238457		calva		male	1955-10-01	1	10	1955			M. E. McAnna	-23.5067	144.706	QLD	Dartmouth
QM	T238458		calva		male	1955-10-01	1	10	1955			M. E. McAnna	-23.5067	144.706	QLD	Dartmouth
QM	T238459		calva		male	1955-10-01	1	10	1955			M. E. McAnna	-23.5067	144.706	QLD	Dartmouth
QM	T238460		calva		female	1955-10-01	1	10	1955			M. E. McAnna	-23.5067	144.706	QLD	Dartmouth
QM	T238461		calva		male	1955-10-01	1	10	1955			M. E. McAnna	-23.5067	144.706	QLD	Dartmouth
QM	T238462		calva		female	1955-10-01	1	10	1955			M. E. McAnna	-23.5067	144.706	QLD	Dartmouth
QM	T238463		calva		male	1955-10-01	1	10	1955			M. E. McAnna	-23.5067	144.706	QLD	Dartmouth
QM	T238464		calva		male	1955-10-01	1	10	1955			M. E. McAnna	-23.5067	144.706	QLD	Dartmouth
QM	T238465		calva		female	1955-10-01	1	10	1955			M. E. McAnna	-23.5067	144.706	QLD	Dartmouth
QM	UQIC92266		rhodoscymna		female	1959-02-10	10	2	1959			H. A. Rose	-25.6167	151.617	QLD	Gayndah
QM	T238456		crenata n.sp.		female	1979-07-13	13	7	1979			G. Monteith & D. Cook	-13.0833	133.083	NT	Gorge NE of Mt Gilruth
QM	T238420		bombiformis		female	1962-04-14	14	4	1962			B. Bateman			QLD	Highvale
QM	T238441		A. (Notomegilla) aeruginosa		female	1968-01-31	31	1	1968			B. Cantrell	-15.7306	136.812	NT	Horn Islet-Sir Edward Pellew group
QM	UQIC92516		bombiformis		female	1981-03-17	17	3	1981			S.W. De Beer	-27.5	152.967	Qld	Indooroopilly Brisbane
QM	UQIC92260		bombiformis		female	1975-03-18	18	3	1975			C. Wild	-27.6167	152.783	Qld	Ipswich
QM	UQIC92734		crenata n.sp.		male	1992-12-30	30	12	1992			G. & A. Daniels	-14.3167	132.467	NT	Katherine Gorge Nat. Pk
QM	T238468	KR06092	nitidiventris n.sp.	paratype	m	2017-03-11	11	3	2017			R. Leijs	-15.5583	144.446	Qld	Laura General Store			Passifloraceae	Turnera subulata		garden plant'
QM	T238477	KR06083	nitidiventris n.sp.	holotype	m	2017-03-10	10	3	2017			R. Leijs	-15.5657	144.449	Qld	Laura Roadhouse			Passifloraceae	Turnera subulata		garden plant'
QM	T238478	KR06078	nitidiventris n.sp.	Allotype	f	2017-03-10	10	3	2017			R. Leijs	-15.5657	144.449	Qld	Laura Roadhouse			Passifloraceae	Turnera subulata
QM	UQIC92272		bombiformis		male	1948-12-05	5	12	1948			Milford	-27.5667	152.333	Qld	Lawes
QM	UQIC92268		dawsoni		female	1973-08-26	26	8	1973				-22.241	114.081	WA	Learmonth
QM	UQIC92269		dawsoni		male	1973-07-15	15	7	1973				-22.241	114.081	WA	Learmonth
QM	UQIC92270		dawsoni		male	1973-07-15	15	7	1973				-22.241	114.081	WA	Learmonth
QM	UQIC92267		rhodoscymna		male	1965-11-25	25	11	1965			G. Monteith	-15.1833	145.017	QLD	Miller's Crossing, 30 miles N of Cooktown
QM	T238433		bombiformis		male	1996-02-25	25	2	1996			C. J. Burwell	-24.9333	148.067	QLD	Mt Moffad NP-Peawaddy Gorge
QM	UQIC92739		rhodoscymna		male	1982-06-11	11	6	1982			D. Sands	-13.9667	143.183	QLD	Mt White Coen
QM	T238439		bombiformis		male	1923-12-01	1	12	1923			H. Hacker			QLD	National Pk
QM	T238449		rhodoscymna		male							H. Hacker			QLD	no locality data
QM	T238450		rhodoscymna		male							H. Hacker			QLD	no locality data
QM	T238440		preissi		male							G.H. Hardy	-31.9555	115.839	WA	Perth
QM	T238448		rhodoscymna		female	1909-01-01	1	1	1909			H. Harris	-25.3013	152.834	QLD	Pialba
QM	UQIC92742		bombiformis		male	1985-03-08	8	3	1985			R. Eastwood	-31.45	152.917	NSW	Port Macquarie
QM	UQIC92743		bombiformis		male	1985-03-08	8	3	1985			R. Eastwood	-31.45	152.917	NSW	Port Macquarie
QM	T238470		frogatti		female	2005-12-09	9	12	2005			S. Wright	-27.8367	-150.112	QLD	Southwood NP - 12464			Capparaceae	Capparis mitchelli
QM	T238471		frogatti		male	2005-12-10	10	12	2005			S. Wright	-27.8367	150.112	QLD	Southwood NP - 12464
QM	T238472		frogatti		male	2005-12-11	11	12	2005			S. Wright	-27.8367	150.112	QLD	Southwood NP - 12464
QM	T238431		bombiformis		female							W. H. Davidson	-27.9667	153.2	QLD	Tamborine Mt
QM	T238446		bombiformis		male	1926-01-01	1	1	1926			H. Hacker			NSW	Tooloom
QM	T238427		bombiformis		male	1907-12-09	9	12	1907			H. Harris	-27.5833	151.617	QLD	Toowoomba
QM	T238428		bombiformis		male	1907-12-10	10	12	1907			H. Harris	-27.5833	151.617	QLD	Toowoomba
QM	UQIC92263		bombiformis		female	1916-02-06	6	2	1916			J.A. Beck	-27.5833	151.617	Qld	Toowoomba
QM	T238437		bombiformis		female	1955-01-22	22	1	1955			R. Woodcroft	-27.3835	153.066	QLD	Virginia
QM	UQIC92744		bombiformis		female	1986-03-08	8	3	1986			R. Eastwood	-26.5333	153.083	Qld	W of Coolum
QM	UQIC92273		bombiformis		male	1961-01-04	4	1	1961			J.B. Ritsch	-28.2167	152.033	Qld	Warwick
QM	T238468
QM	T238469
SAMA	32-033500		calva		male	1971-08-28	28	8	1971			T.F. Houston	-23.2339	119.904	WA	14 mls NE of Newman			Scrophulariaceae	Eremophila	maculata?
SAMA	32-033501		calva		male	1971-08-28	28	8	1971			T.F. Houston	-23.2339	119.904	WA	14 mls NE of Newman			Scrophulariaceae	Eremophila	maculata?
SAMA	32-033502		calva		male	1971-08-28	28	8	1971			T.F. Houston	-23.2339	119.904	WA	14 mls NE of Newman			Scrophulariaceae	Eremophila	maculata?
SAMA	32-033503		calva		male	1971-08-28	28	8	1971			T.F. Houston	-23.2339	119.904	WA	14 mls NE of Newman			Scrophulariaceae	Eremophila	maculata?
SAMA	32-033504		calva		male	1971-08-28	28	8	1971			T.F. Houston	-23.2339	119.904	WA	14 mls NE of Newman			Scrophulariaceae	Eremophila	maculata?
SAMA	32-033505		calva		female	1971-08-28	28	8	1971			T.F. Houston	-23.2339	119.904	WA	14 mls NE of Newman			Scrophulariaceae	Eremophila	maculata?
SAMA	32-033506		calva		female	1971-08-28	28	8	1971			T.F. Houston	-23.2339	119.904	WA	14 mls NE of Newman			Scrophulariaceae	Eremophila	maculata?
SAMA	32-033507		calva		female	1971-08-28	28	8	1971			T.F. Houston	-23.2339	119.904	WA	14 mls NE of Newman			Scrophulariaceae	Eremophila	maculata?
SAMA	32-033508		calva		female	1971-08-28	28	8	1971			T.F. Houston	-23.2339	119.904	WA	14 mls NE of Newman			Fabaceae	Senna
SAMA	32-033509		calva		female	1971-08-28	28	8	1971			T.F. Houston	-23.2339	119.904	WA	14 mls NE of Newman						ex nest ground
SAMA	32-033510		calva		female	1971-08-29	29	8	1971			T.F. Houston	-23.2339	119.904	WA	14 mls NE of Newman
SAMA	32-033511		calva		female	1971-08-29	29	8	1971			T.F. Houston	-23.2339	119.904	WA	14 mls NE of Newman						ex nest ground
SAMA	32-033512		calva		female	1971-08-28	28	8	1971			T.F. Houston	-23.2339	119.904	WA	14 mls NE of Newman			Scrophulariaceae	Eremophila	maculata?
SAMA	32-033570		dawsoni		female	1971-08-28	28	8	1971			T.F. Houston	-23.2339	119.904	WA	14 mls NE of Newman
SAMA	32-033577		dawsoni		female	1971-08-28	28	8	1971			T.F. Houston	-23.2339	119.904	WA	14 mls NE of Newman
SAMA	32-033562		dawsoni		male	1960-08-01	1	8	1960			H.E. Owen-Smyth	-23.8835	114.714	WA	160 mls NE Carnarvon, Manilya River
SAMA	32-033563		dawsoni		male	1960-08-01	1	8	1960			H.E. Owen-Smyth	-23.8835	114.714	WA	160 mls NE Carnarvon, Manilya River
SAMA	32-033564		dawsoni		female	1960-08-01	1	8	1960			H.E. Owen-Smyth	-23.8835	114.714	WA	160 mls NE Carnarvon, Manilya River
SAMA	32-033540		scoparia n.sp.		female	1980-08-21	21	8	1980			M. Barrett	-29.0741	130.28	SA	170 km N of Cook
SAMA	32-033603	KR06206	xylocopoides n.sp.	paratype	Male	2017-03-15	15	3	2017			R. Leijs	-15.6609	144.575	Qld	18 km SE of Laura			Pontederiaceae	Monochoria australasica		territory over patch of
SAMA	32-033604	KR06207	xylocopoides n.sp.	paratype	Male	2017-03-15	15	3	2017			R. Leijs	-15.6609	144.575	Qld	18 km SE of Laura			Pontederiaceae	Monochoria australasica		territory over patch of
SAMA	32-033525		flava		female	1977-03-02	2	3	1977			C. & T. Houston	-35.437	141.197	VIC	19 km S of Murrayville			Myrtaceae	Eucalyptus
SAMA	32-033605	KR06115	xylocopoides n.sp.	paratype	Male	2017-03-11	11	3	2017			R. Leijs	-15.6705	144.588	Qld	19 km SE of Laura			Pontederiaceae	Monochoria australasica		territory over patch of
SAMA	32-033606	KR06118	xylocopoides n.sp.	paratype	Male	2017-03-11	11	3	2017			R. Leijs	-15.6705	144.588	Qld	19 km SE of Laura			Pontederiaceae	Monochoria australasica		territory over patch of
SAMA	32-033521		albiceps		male	1971-02-01	1	2	1971			T.F. Houston	-32.9557	139.147	SA	19 mls NE of Terowie			Loranthaceae	Amyema	preissii
SAMA	32-033522		albiceps		male	1971-02-01	1	2	1971			T.F. Houston	-32.9557	139.147	SA	19 mls NE of Terowie			Loranthaceae	Amyema	preissii
SAMA	32-033523		albiceps		male	1971-02-01	1	2	1971			T.F. Houston	-32.9557	139.147	SA	19 mls NE of Terowie			Loranthaceae	Amyema	preissii
SAMA	32-033568		dawsoni		male	1971-08-21	21	8	1971			T.F.Houston	-24.6079	113.887	WA	24 mls NE Carnarvon
SAMA	32-033573		dawsoni		male	1971-08-21	21	8	1971			T.F.Houston	-24.6079	113.887	WA	24 mls NE Carnarvon			Scrophulariaceae	Eremophila
SAMA	32-033584		dawsoni		male	1971-08-21	21	8	1971			T.F.Houston	-24.6079	113.887	WA	24 mls NE Carnarvon			Scrophulariaceae	Eremophila
SAMA	32-033585		dawsoni		male	1971-08-21	21	8	1971			T.F.Houston	-24.6079	113.887	WA	24 mls NE Carnarvon			Scrophulariaceae	Eremophila
SAMA	32-033586		dawsoni		male	1971-08-21	21	8	1971			T.F.Houston	-24.6079	113.887	WA	24 mls NE Carnarvon			Scrophulariaceae	Eremophila
SAMA	32-036287	RL0462	calva		female	2005-10-20	20	10	2005			R.Leijs	-26.2081	117.841	WA	25 km NW Belele
SAMA	32-033513		batleyi n.sp.		female	1973-05-20	20	5	1973			T.F. Houston	-20.0681	134.208	NT	29 km S of Tennant Creek			Myrtaceae	Eucalyptus
SAMA	32-033514		batleyi n.sp.		female	1973-05-20	20	5	1973			T.F. Houston	-20.0681	134.208	NT	29 km S of Tennant Creek			Myrtaceae	Eucalyptus
SAMA	32-033515		batleyi n.sp.		female	1973-05-20	20	5	1973			T.F. Houston	-20.0681	134.208	NT	29 km S of Tennant Creek			Myrtaceae	Eucalyptus
SAMA	32-033516		batleyi n.sp.		female	1973-05-20	20	5	1973			T.F. Houston	-20.0681	134.208	NT	29 km S of Tennant Creek			Myrtaceae	Eucalyptus
SAMA	32-033565		dawsoni		female	1971-08-22	22	8	1971			T.F.Houston	-24.3937	114.01	WA	40 mls NE Carnarvon			Scrophulariaceae	Eremophila
SAMA	32-033566		dawsoni		female	1971-08-22	22	8	1971			T.F.Houston	-24.3937	114.01	WA	40 mls NE Carnarvon
SAMA	32-033567		dawsoni		female	1971-08-22	22	8	1971			T.F.Houston	-24.3937	114.01	WA	40 mls NE Carnarvon
SAMA	32-033569		dawsoni		female	1971-08-22	22	8	1971			T.F.Houston	-24.3937	114.01	WA	40 mls NE Carnarvon
SAMA	32-033572		dawsoni		female	1971-08-22	22	8	1971			T.F.Houston	-24.3937	114.01	WA	40 mls NE Carnarvon			Scrophulariaceae	Eremophila
SAMA	32-033574		dawsoni		female	1971-08-22	22	8	1971			T.F.Houston	-24.3937	114.01	WA	40 mls NE Carnarvon			Scrophulariaceae	Eremophila
SAMA	32-033575		dawsoni		female	1971-08-22	22	8	1971			T.F.Houston	-24.3937	114.01	WA	40 mls NE Carnarvon			Scrophulariaceae	Eremophila
SAMA	32-033578		dawsoni		female	1971-08-22	22	8	1971			T.F.Houston	-24.3937	114.01	WA	40 mls NE Carnarvon			Scrophulariaceae	Eremophila
SAMA	32-033579		dawsoni		male	1971-08-22	22	8	1971			T.F.Houston	-24.3937	114.01	WA	40 mls NE Carnarvon			Scrophulariaceae	Eremophila
SAMA	32-033580		dawsoni		female	1971-08-22	22	8	1971			T.F.Houston	-24.3937	114.01	WA	40 mls NE Carnarvon			Scrophulariaceae	Eremophila
SAMA	32-033581		dawsoni		female	1971-08-22	22	8	1971			T.F.Houston	-24.3937	114.01	WA	40 mls NE Carnarvon			Scrophulariaceae	Eremophila
SAMA	32-033582		dawsoni		male	1971-08-22	22	8	1971			T.F.Houston	-24.3937	114.01	WA	40 mls NE Carnarvon			Scrophulariaceae	Eremophila
SAMA	32-033583		dawsoni		male	1971-08-22	22	8	1971			T.F.Houston	-24.3937	114.01	WA	40 mls NE Carnarvon			Scrophulariaceae	Eremophila
SAMA	32-002678	KR06027	nitidiventris n.sp.	paratype	m	2017-03-07	7	3	2017			R. Leijs	-15.5011	144.484	Qld	6.7 km NE of Laura						blue vane trap
SAMA	32-033602	KR06205	xylocopoides n.sp.	paratype	Male	2017-03-15	15	3	2017			R. Leijs	-15.5011	144.484	Qld	6.7 km NE of Laura			Pontederiaceae	Monochoria australasica		territory over patch of
SAMA	32-033589		scoparia n.sp.		female	2002-06-12	12	6	2002			R. Leijs	-26.0808	118.692	WA	60 km N of Meekatharra						near nest
SAMA	32-033590		scoparia n.sp.		female	2002-06-12	12	6	2002			R. Leijs	-26.0808	118.692	WA	60 km N of Meekatharra						near nest
SAMA	32-033571		dawsoni		female	1971-08-28	28	8	1971			T.F. Houston	-24.1092	119.707	WA	83 mls S of Newman
SAMA	32-033576		dawsoni		male	1971-08-28	28	8	1971			T.F. Houston	-24.1092	119.707	WA	83 mls S of Newman
SAMA	32-033614	KR04604	scoparia n.sp.	Allotype	female	2016-08-29	29	8	2016			R. Leijs	-30.7263	137.201	SA	Andamooka HS			Scrophulariaceae	Eremophila
SAMA	32-036280	KR04601	scoparia n.sp.	paratype	male	2016-08-29	29	8	2016			R. Leijs	-30.7263	137.201	SA	Andamooka HS			Scrophulariaceae	Eremophila
SAMA	32-036281	KR04603	scoparia n.sp.	paratype	female	2016-08-29	29	8	2016			R. Leijs	-30.7263	137.201	SA	Andamooka HS			Scrophulariaceae	Eremophila
SAMA	32-036282	KR04605	scoparia n.sp.	paratype	female	2016-08-29	29	8	2016			R. Leijs	-30.7263	137.201	SA	Andamooka HS			Scrophulariaceae	Eremophila
SAMA	32-036283	KR04602	scoparia n.sp.	paratype	male	2016-08-29	29	8	2016			R. Leijs	-30.7263	137.201	SA	Andamooka HS			Scrophulariaceae	Eremophila
SAMA	32-033613	RL1452	scoparia n.sp.	holotype	1m	2009-06-15	15	6	2009			R. & P. Leijs	-30.6179	139.321	SA	Beltana Stn
SAMA	32-033552		calva		male	1996-10-26	26	10	1996			Pitlands survey	-27.0167	129.867	SA	between Makiri Bore and Freegon
SAMA	32-033599	RL1594	albigenella		male	2010-10-26	26	10	2010			R.Leijs	-30.2934	135.418	SA	Bon Bon Stn			Scrophulariaceae	Eremophila alternifolia
SAMA	32-033527		bombiformis		male							T.C. Marshall	-27.4667	153.017	QLD	Brisbane
SAMA	32-033532		bombiformis		male	1923-02-08	8	2	1923				-27.4667	153.017	QLD	Brisbane
SAMA	32-033536		bombiformis		female							T.C. Marshall	-27.4667	153.017	QLD	Brisbane
SAMA	32-036285	RL2242	bombiformis		male	2013-11-07	7	11	2013			R.Leijs&K.Hogendoorn	-27.482	153.02	QLD	Brisbane, West End, Vulture Rd			Verbenaceae	Duranta
SAMA	32-033554		scoparia n.sp.		male	1960-06-04	4	6	1960			R. Hmew	-31.9594	141.462	NSW	Broken Hill
SAMA	32-033526		bombiformis		female	1989-12-22	22	12	1989			G. Furness			PNG	Bulolo
SAMA	32-033524		albiceps		male	1938-02-01	1	2	1938			E. Ashby	-35.1154	138.633	SA	Clarendon
SAMA	32-033587		albigenella		male	2002-10-18	18	10	2002			R. Leijs & D. Peani	-29.7857	134.152	SA	Commonwealth Hill 45 Bore			Scrophulariaceae	Eremophila longifolia
SAMA	32-033588		scoparia n.sp.		female	2002-10-19	19	10	2002			R. Leijs & D. Peani	-29.7857	134.152	SA	Commonwealth Hill 45 Bore			Scrophulariaceae	Eremophila longifolia
SAMA	32-033531		bombiformis		female							W. Heron	-30.3333	152.701	QLD	Dorrigo
SAMA	32-033537		bombiformis		female							W. Heron	-30.3333	152.701		Dorrigo
SAMA	32-033534		bombiformis		female							Rev. L. Wagner			PNG	Finch Haven
SAMA	32-002053		griseocincta n.sp.		male	1989-05-09	9	5	1989			J.A. Forrest	-30.6175	139.402	SA	Gammon Rg NP between Lake Frome and Balcanoona
SAMA	32-033615	KR02971	scoparia n.sp.	paratype	female	2015-09-01	1	9	2015			R. Leijs	-28.9503	130.144	SA	Great Victoria Desert			Fabaceae	Senna pleurocarpa
SAMA	32-033616	KR02972	scoparia n.sp.	paratype	female	2015-09-01	1	9	2015			R. Leijs	-28.9503	130.144	SA	Great Victoria Desert			Fabaceae	Senna pleurocarpa
SAMA	32-033617	KR02973	scoparia n.sp.	paratype	female	2015-09-01	1	9	2015			R. Leijs	-28.9503	130.144	SA	Great Victoria Desert			Fabaceae	Senna pleurocarpa
SAMA	32-036278	KR02752	scoparia n.sp.	paratype	male	2015-08-26	26	8	2015			R. Leijs	-29.3329	130.197	SA	Great Victoria Desert						Vehicle Net
SAMA	32-036279	KR02653	scoparia n.sp.	paratype	female	2015-08-26	26	8	2015			R. Leijs	-29.0067	130.26	SA	Great Victoria Desert			Fabaceae	Senna pleurocarpa
SAMA	32-033550		albiceps		male							A.D. Connan	-34.0824	138.516	VIC	Halbury
SAMA	32-033547		scoparia n.sp.		male	1992-08-22	22	8	1992			P.R. Birks	-26.7333	134.983	SA	Hamilton Ck			Scrophulariaceae	Eremophila
SAMA	32-033548		scoparia n.sp.		male	1992-08-22	22	8	1992			P.R. Birks	-26.7333	134.983	SA	Hamilton Ck
SAMA	32-033608	KR00579/RL2214	griseocincta n.sp.	Allotype	female	2013-05-18	18	5	2013			R.Leijs&K.Hogendoorn	-24.4415	133.336	NT	Henbury Station			Loranthaceae	Amyema preissi
SAMA	32-033609	RL2222	griseocincta n.sp.	holotype	male	2013-05-22	22	5	2013			R.Leijs&K.Hogendoorn	-24.598	133.503	NT	Henbury Station Gloaming Dam			Loranthaceae	Amyema preissi
SAMA	32-033558		flava		male	25/10/1889	25	10	1889			Jus. Hillviet				Keuvel East (?)
SAMA	32-033559		flava		male	25/10/1889	25	10	1889			Jus. Hillviet				Keuvel East (?)
SAMA	32-002672	KR06194	nitidiventris n.sp.	paratype	f	2017-03-15	15	3	2017			R. Leijs	-15.5583	144.446	Qld	Laura General Store			Passifloraceae	Turnera subulata		garden plant'
SAMA	32-002673	KR06195	nitidiventris n.sp.	paratype	f	2017-03-15	15	3	2017			R. Leijs	-15.5583	144.446	Qld	Laura General Store			Passifloraceae	Turnera subulata		garden plant'
SAMA	32-002674	KR06084	nitidiventris n.sp.	paratype	m	2017-03-11	11	3	2017			R. Leijs	-15.5583	144.446	Qld	Laura General Store			Passifloraceae	Turnera subulata		garden plant'
SAMA	32-002676	KR06191	nitidiventris n.sp.	paratype	m	2017-03-15	15	3	2017			R. Leijs	-15.5583	144.446	Qld	Laura General Store			Passifloraceae	Turnera subulata		garden plant'
SAMA	32-002677	KR06196	nitidiventris n.sp.	paratype	m	2017-03-15	15	3	2017			R. Leijs	-15.5583	144.446	Qld	Laura General Store			Passifloraceae	Turnera subulata		garden plant'
SAMA	32-002679	KR06192	nitidiventris n.sp.	paratype	f	2017-03-15	15	3	2017			R. Leijs	-15.5583	144.446	Qld	Laura General Store			Passifloraceae	Turnera subulata		garden plant'
SAMA	32-002680	KR06193	nitidiventris n.sp.	paratype	m	2017-03-15	15	3	2017			R. Leijs	-15.5583	144.446	Qld	Laura General Store			Passifloraceae	Turnera subulata		garden plant'
SAMA	32-002670	KR06006	nitidiventris n.sp.	paratype	f	2017-03-06	6	3	2017			R. Leijs	-15.5657	144.449	Qld	Laura Roadhouse			Malvacaea	Hybiscus
SAMA	32-002671	KR06127	nitidiventris n.sp.	paratype	f	2017-03-12	12	3	2017			R. Leijs	-15.5657	144.449	Qld	Laura Roadhouse
SAMA	32-002675	KR06126	nitidiventris n.sp.	paratype	m	2017-03-12	12	3	2017			R. Leijs	-15.5657	144.449	Qld	Laura Roadhouse
SAMA	32-002681	KR06079	nitidiventris n.sp.	paratype	m	2017-03-10	10	3	2017			R. Leijs	-15.5657	144.449	Qld	Laura Roadhouse			Passifloraceae	Turnera subulata		garden plant'
SAMA	32-033601	RL0707	youngi n.sp.	holotype	female	2006-02-18	18	2	2006			D.A.Young	-13.481	130.699	NT	Litchfield
SAMA	32-033561		flava		female	9/2/1880	9	2	1880						SA	locality?
SAMA	32-036290	RL0749	albiceps		male	2007-01-07	7	1	2007			R.Leijs&K.Hogendoorn	-34.8657	143.344	VIC	Major Mitchell Lagoon			Loranthaceae	Amyema
SAMA	32-033600		scoparia n.sp.		female	2018-08-09	9	8	2018			G.P. Beaver	-29.6457	138.07	SA	Maree			Scrophulariaceae	Eremophila
SAMA	32-033542		scoparia n.sp.		female							N.G. Stores	-29.6917	121.025	WA	Menzies
SAMA	32-033528		bombiformis		male	1930-02-06	6	2	1930				-26.6919	152.896	QLD	Montville
SAMA	32-033529		bombiformis		female	1930-02-06	6	2	1930				-26.6919	152.896	QLD	Montville
SAMA	32-033530		bombiformis		female	1930-02-06	6	2	1930				-26.6919	152.896	QLD	Montville
SAMA	32-033553		rhodoscymna		male	1930-02-06	6	2	1930				-26.6919	152.896	QLD	Montville
SAMA	32-033538		scoparia n.sp.		male	1904-05-25	25	5	1904			H.V.Z. Braun(?)	-30.1722	135.665	SA	Mt Eba to Stuarts Sn
SAMA	32-033539		scoparia n.sp.		male	1904-05-25	25	5	1904			H.V.Z. Braun(?)	-30.1722	135.665	SA	Mt Eba to Stuarts Sn
SAMA	32-033551		calva		female	1996-10-21	21	10	1996			Pitlands survey, J.A. Forrest	-27.0204	129.894	SA	Mt Lindsay (Wartaru)
SAMA	32-033543		scoparia n.sp.		female	27/8/1891	27	8	1891			R. Helms(?)	-26.2271	127.456	WA	Mt Squiries(?)
SAMA	32-036286	RL0484	bombiformis		male	1997-02-22	22	2	1997			R.Leijs	-27.9667	153.183		Mt Tamborine
SAMA	32-033545		scoparia n.sp.		male	1953-08-27	27	8	1953			G.F. Gross	-29.5891	139.061	SA	Murnpeowie St
SAMA	32-033546		scoparia n.sp.		male	1953-08-27	27	8	1953			G.F. Gross	-29.5891	139.061	SA	Murnpeowie St
SAMA	32-036284	RL0815	rhodoscymna		female	2007-06-29	29	6	2007			R.Leijs	-10.7501	142.609	QLD	near Jardine's Well
SAMA	32-036288	RL0922b	flava		female	2007-12-19	19	12	2007			R. & P. Leijs	-33.4689	135.159	SA	near Mt Wedge
SAMA	32-036289	RL0922a	flava		male	2007-12-19	19	12	2007			R. & P. Leijs	-33.4689	135.159	SA	near Mt Wedge
SAMA	32-033549		flava		female	1992-03-18	18	3	1992			E.G. Mathews & J.A. Forrest	-35.6435	140.387	SA	Ngarket CP 4 km S of Box Flat
SAMA	32-033541		scoparia n.sp.		male	16/11/1889	16	11	1889			G.R. Howden	-32.2778	140.327	SA	Olary
SAMA	32-033555		calva		male	1924-11-01	1	11	1924			Hale & Tindale	-30.4449	138.949	SA	Owieandana, N Flinders Ra
SAMA	32-033607	KR02140	griseocincta n.sp.		male	2015-03-13	13	3	2015			R. Leijs	-32.463	137.743	SA	Port Augusta arid garden			Scrophulariaceae	Eremophila
SAMA	32-033610	KR01290	scoparia n.sp.	paratype	female	2014-09-25	25	9	2014			R. Leijs	-32.463	137.743	SA	Port Augusta arid garden			Scrophulariaceae	Eremophila
SAMA	32-033611	KR01291	scoparia n.sp.	paratype	female	2014-09-25	25	9	2014			R. Leijs	-32.463	137.743	SA	Port Augusta arid garden			Scrophulariaceae	Eremophila
SAMA	32-033612	KR01292	scoparia n.sp.	paratype	female	2014-09-25	25	9	2014			R. Leijs	-32.463	137.743	SA	Port Augusta arid garden			Scrophulariaceae	Eremophila
SAMA	32-033544		scoparia n.sp.		female							H. Basedow			SA	SW of SA
SAMA	32-033560		flava		female											Sydney ??
SAMA	32-033598	RL0456	albigenella		male	2005-10-18	18	10	2005			R.Leijs	-27.2558	117.434	WA	Walbo Rock
SAMA	32-002682	BOLD AUSBS 307-13	crenata n.sp.		male	2012-05-31	31	5	2012			M.Braby	14.1347	134.187	NT	Wongalara ST, Australian Wildlife Conservacy			Myrtaceae	Calytrix
SAMA	32-002683	RL2119,BOLD AUSBS 305-13	crenata n.sp.		female	2012-05-30	30	5	2012			R.Leijs	-14.2042	134.188	NT	Wongalara ST, Australian Wildlife Conservacy			Melastomataceae	Melastoma
SAMA	32-002684	RL2121, BOLD AUSBS 306-13	crenata n.sp.	holotype	male	2012-05-30	30	5	2012			R.Leijs	-14.2042	134.188	NT	Wongalara ST, Australian Wildlife Conservacy			Melastomataceae	Melastoma
SAMA	32-002685	RL2122, BOLD AUSBS 304-13	crenata n.sp.	Allotype	female	2012-05-30	30	5	2012			R.Leijs	-14.2042	134.188	NT	Wongalara ST, Australian Wildlife Conservacy			Melastomataceae	Melastoma
SAMA	32-033517		albiceps		male	1971-02-01	1	2	1971			T.F. Houston	-32.5772	139.564	SA	Yunta			Loranthaceae	Amyema	preissii
SAMA	32-033518		albiceps		male	1971-02-01	1	2	1971			T.F. Houston	-32.5772	139.564	SA	Yunta			Loranthaceae	Amyema	preissii
SAMA	32-033519		albiceps		male	1971-02-01	1	2	1971			T.F. Houston	-32.5772	139.564	SA	Yunta			Loranthaceae	Amyema	preissii
SAMA	32-033520		albiceps		female	1971-02-01	1	2	1971			T.F. Houston	-32.5772	139.564	SA	Yunta			Loranthaceae	Amyema	preissii
SAMA	32-033533		bombiformis		female										NSW
SAMA	32-033535		bombiformis		female										QLD
SAMA	32-033556		flava		male										SA
SAMA	32-033557		flava		male										SA
VM	35799		bombiformis		female	1954-04-03	3	4	1954				-27.4667	153.017	QLD	Brisbane
VM	35904		bombiformis		male	1923-02-09	9	2	1923				-27.4667	153.017	QLD	Brisbane
VM	42612		dawsoni		female	1997-09-25	25	9	1997			K. Sparks & K. Walker	-24.8167	114.367	WA	75km E Carnarvon			Plantaginaceae	Stemodia	grossa
VM	42613		dawsoni		female	1997-09-25	25	9	1997			K. Sparks & K. Walker	-24.8167	114.367	WA	75km E Carnarvon			Plantaginaceae	Stemodia	grossa
VM	42650		dawsoni		female	1997-09-25	25	9	1997			K. Sparks & K. Walker	-24.8167	114.367	WA	75km E Carnarvon			Plantaginaceae	Stemodia	grossa
VM	35362					1969-06-01	1	6	1969				-10.1667	142.25	QLD	Banks (Moa) Island Torres Strait
VM	35955		preissi		male	1957-02-25	25	2	1957				-33.5667	115.85	WA	Beelerup
VM	35956		preissi		male	1957-02-25	25	2	1957				-33.5667	115.85	WA	Beelerup
VM	35957		preissi		male	1957-02-25	25	2	1957				-33.5667	115.85	WA	Beelerup
VM	35958		preissi		male	1957-02-25	25	2	1957				-33.5667	115.85	WA	Beelerup
VM	35959		preissi		male	1957-02-25	25	2	1957				-33.5667	115.85	WA	Beelerup
VM	35960		preissi		male	1957-02-25	25	2	1957				-33.5667	115.85	WA	Beelerup
VM	35961		preissi		male	1957-02-25	25	2	1957				-33.5667	115.85	WA	Beelerup
VM	35962		preissi		male	1958-02-25	25	2	1958				-33.5667	115.85	WA	Beelerup
VM	35968		preissi		female	1957-02-25	25	2	1957				-33.5667	115.85	WA	Beelerup
VM	35969		preissi		female	1957-02-25	25	2	1957				-33.5667	115.85	WA	Beelerup
VM	35970		preissi		female	1957-02-25	25	2	1957				-33.5667	115.85	WA	Beelerup
VM	35971		preissi		female	1957-02-25	25	2	1957				-33.5667	115.85	WA	Beelerup
VM	35972		preissi		female	1957-02-25	25	2	1957				-33.5667	115.85	WA	Beelerup
VM	35973		preissi		female	1957-02-25	25	2	1957				-33.5667	115.85	WA	Beelerup
VM	35974		preissi		female	1957-02-25	25	2	1957				-33.5667	115.85	WA	Beelerup
VM	35975		preissi		female	1957-02-25	25	2	1957				-33.5667	115.85	WA	Beelerup
VM	35976		preissi		female	1957-02-25	25	2	1957				-33.5667	115.85	WA	Beelerup
VM	36208		preissi		male	1957-02-25	25	2	1957				-33.5667	115.85	WA	Beelerup
VM	35901		bombiformis		male	1946-12-23	23	12	1946				-33.0333	151.667	NSW	Belmont
VM	35823		bombiformis		female	1952-03-25	25	3	1952				-30.35	153.1	NSW	Boambee
VM	35731		bombiformis		female	1954-03-27	27	3	1954				-27.4667	153.017	QLD	Brisbane
VM	35732		bombiformis		female	1954-03-20	20	3	1954				-27.4667	153.017	QLD	Brisbane
VM	35734		bombiformis		female	1923-03-02	2	3	1923				-27.4667	153.017	QLD	Brisbane
VM	35735		bombiformis		female	1953-11-10	10	11	1953				-27.4667	153.017	QLD	Brisbane
VM	35736		bombiformis		male	1923-01-20	20	1	1923				-27.4667	153.017	QLD	Brisbane
VM	35737		bombiformis		male	1954-03-20	20	3	1954				-27.4667	153.017	QLD	Brisbane
VM	35738		bombiformis		female	1953-11-10	10	11	1953				-27.4667	153.017	QLD	Brisbane
VM	35739		bombiformis		female	1954-03-13	13	3	1954				-27.4667	153.017	QLD	Brisbane
VM	35740		bombiformis		male	1954-03-27	27	3	1954				-27.4667	153.017	QLD	Brisbane
VM	35741		bombiformis		female	1954-03-27	27	3	1954				-27.4667	153.017	QLD	Brisbane
VM	35742		bombiformis		female	1954-04-01	1	4	1954				-27.4667	153.017	QLD	Brisbane
VM	35743		bombiformis		female	1954-04-01	1	4	1954				-27.4667	153.017	QLD	Brisbane
VM	35744		bombiformis		female	1954-04-01	1	4	1954				-27.4667	153.017	QLD	Brisbane
VM	35745		bombiformis		female	1954-04-01	1	4	1954				-27.4667	153.017	QLD	Brisbane
VM	35746		bombiformis		female	1954-04-03	3	4	1954				-27.4667	153.017	QLD	Brisbane
VM	35747		bombiformis		female	1954-04-03	3	4	1954				-27.4667	153.017	QLD	Brisbane
VM	35748		bombiformis		female	1954-04-03	3	4	1954				-27.4667	153.017	QLD	Brisbane
VM	35749		bombiformis		female	1954-04-03	3	4	1954				-27.4667	153.017	QLD	Brisbane
VM	35750		bombiformis		female	1954-04-03	3	4	1954				-27.4667	153.017	QLD	Brisbane
VM	35751		bombiformis		female	1954-04-03	3	4	1954				-27.4667	153.017	QLD	Brisbane
VM	35752		bombiformis		female	1954-04-03	3	4	1954				-27.4667	153.017	QLD	Brisbane
VM	35753		bombiformis		female	1954-04-03	3	4	1954				-27.4667	153.017	QLD	Brisbane
VM	35754		bombiformis		female	1954-03-21	21	3	1954				-27.4667	153.017	QLD	Brisbane
VM	35755		bombiformis		male	1954-03-21	21	3	1954				-27.4667	153.017	QLD	Brisbane
VM	35756		bombiformis		female	1954-03-21	21	3	1954				-27.4667	153.017	QLD	Brisbane
VM	35757		bombiformis		female	1954-03-21	21	3	1954				-27.4667	153.017	QLD	Brisbane
VM	35758		bombiformis		male	1954-03-21	21	3	1954				-27.4667	153.017	QLD	Brisbane
VM	35763		bombiformis		male	1954-03-27	27	3	1954				-27.4667	153.017	QLD	Brisbane
VM	35764		bombiformis		male	1954-03-27	27	3	1954				-27.4667	153.017	QLD	Brisbane
VM	35765		bombiformis		female	1954-03-20	20	3	1954				-27.4667	153.017	QLD	Brisbane
VM	35766		bombiformis		female	1954-03-20	20	3	1954				-27.4667	153.017	QLD	Brisbane
VM	35767		bombiformis		female	1954-03-27	27	3	1954				-27.4667	153.017	QLD	Brisbane
VM	35768		bombiformis		female	1954-03-27	27	3	1954				-27.4667	153.017	QLD	Brisbane
VM	35769		bombiformis		male	1954-03-27	27	3	1954				-27.4667	153.017	QLD	Brisbane
VM	35770		bombiformis		female	1954-04-03	3	4	1954				-27.4667	153.017	QLD	Brisbane
VM	35771		bombiformis		female	1954-04-03	3	4	1954				-27.4667	153.017	QLD	Brisbane
VM	35772		bombiformis		female	1954-04-03	3	4	1954				-27.4667	153.017	QLD	Brisbane
VM	35773		bombiformis		female	1954-04-03	3	4	1954				-27.4667	153.017	QLD	Brisbane
VM	35774		bombiformis		female	1954-04-03	3	4	1954				-27.4667	153.017	QLD	Brisbane
VM	35775		bombiformis		male	1954-04-03	3	4	1954				-27.4667	153.017	QLD	Brisbane
VM	35776		bombiformis		female	1955-04-11	11	4	1955				-27.4667	153.017	QLD	Brisbane
VM	35777		bombiformis		male	1955-04-11	11	4	1955				-27.4667	153.017	QLD	Brisbane
VM	35778		bombiformis		female	1954-03-20	20	3	1954				-27.4667	153.017	QLD	Brisbane
VM	35779		bombiformis		male	1923-03-02	2	3	1923				-27.4667	153.017	QLD	Brisbane
VM	35780		bombiformis		female	1956-01-25	25	1	1956				-27.4667	153.017	QLD	Brisbane
VM	35781		bombiformis		male	1954-03-14	14	3	1954				-27.4667	153.017	QLD	Brisbane
VM	35782		bombiformis		male	1954-03-13	13	3	1954				-27.4667	153.017	QLD	Brisbane
VM	35783		bombiformis		male	1954-03-13	13	3	1954				-27.4667	153.017	QLD	Brisbane
VM	35784		bombiformis		male	1954-03-13	13	3	1954				-27.4667	153.017	QLD	Brisbane
VM	35785		bombiformis		female	1955-04-30	30	4	1955				-27.4667	153.017	QLD	Brisbane
VM	35786		bombiformis		female	1955-04-30	30	4	1955				-27.4667	153.017	QLD	Brisbane
VM	35788		bombiformis		female	1955-04-30	30	4	1955				-27.4667	153.017	QLD	Brisbane
VM	35789		bombiformis		male	1954-03-21	21	3	1954				-27.4667	153.017	QLD	Brisbane
VM	35790		bombiformis		female	1954-04-01	1	4	1954				-27.4667	153.017	QLD	Brisbane
VM	35791		bombiformis		male	1923-02-05	5	2	1923				-27.4667	153.017	QLD	Brisbane
VM	35792		bombiformis		male	1923-02-26	26	2	1923				-27.4667	153.017	QLD	Brisbane
VM	35793		bombiformis		male	1923-02-08	8	2	1923				-27.4667	153.017	QLD	Brisbane
VM	35802		bombiformis		female	1954-03-20	20	3	1954				-27.4667	153.017	QLD	Brisbane
VM	35803		bombiformis		female	1954-03-27	27	3	1954				-27.4667	153.017	QLD	Brisbane
VM	35804		bombiformis		female	1955-04-11	11	4	1955				-27.4667	153.017	QLD	Brisbane
VM	35805		bombiformis		female	1955-04-11	11	4	1955				-27.4667	153.017	QLD	Brisbane
VM	35806		bombiformis		female	1955-04-11	11	4	1955				-27.4667	153.017	QLD	Brisbane
VM	35807		bombiformis		male	1955-04-17	17	4	1955				-27.4667	153.017	QLD	Brisbane
VM	35808		bombiformis		female	1955-04-17	17	4	1955				-27.4667	153.017	QLD	Brisbane
VM	35809		bombiformis		male	1954-03-13	13	3	1954				-27.4667	153.017	QLD	Brisbane
VM	35810		bombiformis		male	1954-03-13	13	3	1954				-27.4667	153.017	QLD	Brisbane
VM	35811		bombiformis		female	1954-03-13	13	3	1954				-27.4667	153.017	QLD	Brisbane
VM	35812		bombiformis		male	1954-03-13	13	3	1954				-27.4667	153.017	QLD	Brisbane
VM	35813		bombiformis		female	1954-03-13	13	3	1954				-27.4667	153.017	QLD	Brisbane
VM	35814		bombiformis		male	1954-03-07	7	3	1954				-27.4667	153.017	QLD	Brisbane
VM	35815		bombiformis		male	1954-03-14	14	3	1954				-27.4667	153.017	QLD	Brisbane
VM	35816		bombiformis		male	1954-03-21	21	3	1954				-27.4667	153.017	QLD	Brisbane
VM	35817		bombiformis		male	1954-03-21	21	3	1954				-27.4667	153.017	QLD	Brisbane
VM	35818		bombiformis		female	1954-03-27	27	3	1954				-27.4667	153.017	QLD	Brisbane
VM	35821		bombiformis		female	1955-04-30	30	4	1955				-27.4667	153.017	QLD	Brisbane
VM	35824		bombiformis		male	1923-02-28	28	2	1923				-27.4667	153.017	QLD	Brisbane
VM	35828		bombiformis		male	1923-03-10	10	3	1923				-27.4667	153.017	QLD	Brisbane
VM	35829		bombiformis		male	1923-03-02	2	3	1923				-27.4667	153.017	QLD	Brisbane
VM	35830		bombiformis		female	1923-03-16	16	3	1923				-27.4667	153.017	QLD	Brisbane
VM	35833		bombiformis		female	1954-04-01	1	4	1954				-27.4667	153.017	QLD	Brisbane
VM	35834		bombiformis		female	1954-04-01	1	4	1954				-27.4667	153.017	QLD	Brisbane
VM	35835		bombiformis		female	1954-04-01	1	4	1954				-27.4667	153.017	QLD	Brisbane
VM	35836		bombiformis		female	1954-04-01	1	4	1954				-27.4667	153.017	QLD	Brisbane
VM	35837		bombiformis		female	1954-04-01	1	4	1954				-27.4667	153.017	QLD	Brisbane
VM	35838		bombiformis		female	1954-03-20	20	3	1954				-27.4667	153.017	QLD	Brisbane
VM	35839		bombiformis		female	1954-03-20	20	3	1954				-27.4667	153.017	QLD	Brisbane
VM	35840		bombiformis		male	1954-03-20	20	3	1954				-27.4667	153.017	QLD	Brisbane
VM	35841		bombiformis		female	1954-03-20	20	3	1954				-27.4667	153.017	QLD	Brisbane
VM	35842		bombiformis		female	1954-03-20	20	3	1954				-27.4667	153.017	QLD	Brisbane
VM	35843		bombiformis		female	1954-03-21	21	3	1954				-27.4667	153.017	QLD	Brisbane
VM	35844		bombiformis		male	1954-03-21	21	3	1954				-27.4667	153.017	QLD	Brisbane
VM	35845		bombiformis		female	1954-04-03	3	4	1954				-27.4667	153.017	QLD	Brisbane
VM	35846		bombiformis		female	1954-04-03	3	4	1954				-27.4667	153.017	QLD	Brisbane
VM	35847		bombiformis		female	1954-03-27	27	3	1954				-27.4667	153.017	QLD	Brisbane
VM	35848		bombiformis		female	1954-03-27	27	3	1954				-27.4667	153.017	QLD	Brisbane
VM	35849		bombiformis		female	1954-03-27	27	3	1954				-27.4667	153.017	QLD	Brisbane
VM	35850		bombiformis		female	1954-03-27	27	3	1954				-27.4667	153.017	QLD	Brisbane
VM	35851		bombiformis		female	1954-03-27	27	3	1954				-27.4667	153.017	QLD	Brisbane
VM	35852		bombiformis		female	1954-03-27	27	3	1954				-27.4667	153.017	QLD	Brisbane
VM	35853		bombiformis		female	1954-04-04	4	4	1954				-27.4667	153.017	QLD	Brisbane
VM	35854		bombiformis		female	1955-04-30	30	4	1955				-27.4667	153.017	QLD	Brisbane
VM	35855		bombiformis		female	1955-04-30	30	4	1955				-27.4667	153.017	QLD	Brisbane
VM	35856		bombiformis		female	1955-04-30	30	4	1955				-27.4667	153.017	QLD	Brisbane
VM	35857		bombiformis		female	1955-04-30	30	4	1955				-27.4667	153.017	QLD	Brisbane
VM	35858		bombiformis		female	1955-04-11	11	4	1955				-27.4667	153.017	QLD	Brisbane
VM	35859		bombiformis		male	1955-04-11	11	4	1955				-27.4667	153.017	QLD	Brisbane
VM	35860		bombiformis		female	1955-04-11	11	4	1955				-27.4667	153.017	QLD	Brisbane
VM	35861		bombiformis		female	1955-04-11	11	4	1955				-27.4667	153.017	QLD	Brisbane
VM	35866		bombiformis		female	1955-04-11	11	4	1955				-27.4667	153.017	QLD	Brisbane
VM	35867		bombiformis		female	1955-04-11	11	4	1955				-27.4667	153.017	QLD	Brisbane
VM	35868		bombiformis		male	1955-04-11	11	4	1955				-27.4667	153.017	QLD	Brisbane
VM	35869		bombiformis		male	1955-04-11	11	4	1955				-27.4667	153.017	QLD	Brisbane
VM	35870		bombiformis		female	1955-04-11	11	4	1955				-27.4667	153.017	QLD	Brisbane
VM	35871		bombiformis		male	1955-04-11	11	4	1955				-27.4667	153.017	QLD	Brisbane
VM	35872		bombiformis		male	1955-04-11	11	4	1955				-27.4667	153.017	QLD	Brisbane
VM	35873		bombiformis		male	1955-04-11	11	4	1955				-27.4667	153.017	QLD	Brisbane
VM	35874		bombiformis		female	1955-04-11	11	4	1955				-27.4667	153.017	QLD	Brisbane
VM	35875		bombiformis		female	1954-03-27	27	3	1954				-27.4667	153.017	QLD	Brisbane
VM	35876		bombiformis		female	1954-03-27	27	3	1954				-27.4667	153.017	QLD	Brisbane
VM	35877		bombiformis		female	1954-03-27	27	3	1954				-27.4667	153.017	QLD	Brisbane
VM	35878		bombiformis		female	1954-03-27	27	3	1954				-27.4667	153.017	QLD	Brisbane
VM	35879		bombiformis		female	1954-03-27	27	3	1954				-27.4667	153.017	QLD	Brisbane
VM	35880		bombiformis		female	1954-03-27	27	3	1954				-27.4667	153.017	QLD	Brisbane
VM	35881		bombiformis		female	1954-03-27	27	3	1954				-27.4667	153.017	QLD	Brisbane
VM	35882		bombiformis		female	1954-03-27	27	3	1954				-27.4667	153.017	QLD	Brisbane
VM	35883		bombiformis		male	1954-03-06	6	3	1954				-27.4667	153.017	QLD	Brisbane
VM	35884		bombiformis		male	1954-03-21	21	3	1954				-27.4667	153.017	QLD	Brisbane
VM	35885		bombiformis		male	1954-03-21	21	3	1954				-27.4667	153.017	QLD	Brisbane
VM	35886		bombiformis		male	1954-03-13	13	3	1954				-27.4667	153.017	QLD	Brisbane
VM	35887		bombiformis		female	1954-03-13	13	3	1954				-27.4667	153.017	QLD	Brisbane
VM	35888		bombiformis		female	1955-04-30	30	4	1955				-27.4667	153.017	QLD	Brisbane
VM	35889		bombiformis		female	1955-04-30	30	4	1955				-27.4667	153.017	QLD	Brisbane
VM	35890		bombiformis		male	1954-03-09	9	3	1954				-27.4667	153.017	QLD	Brisbane
VM	35891		bombiformis		female	1954-04-03	3	4	1954				-27.4667	153.017	QLD	Brisbane
VM	35892		bombiformis		female	1954-04-03	3	4	1954				-27.4667	153.017	QLD	Brisbane
VM	35893		bombiformis		male	1954-04-03	3	4	1954				-27.4667	153.017	QLD	Brisbane
VM	35894		bombiformis		female	1954-04-03	3	4	1954				-27.4667	153.017	QLD	Brisbane
VM	35895		bombiformis		female	1954-04-03	3	4	1954				-27.4667	153.017	QLD	Brisbane
VM	35896		bombiformis		female	1953-11-10	10	11	1953				-27.4667	153.017	QLD	Brisbane
VM	35897		bombiformis		female	1954-03-20	20	3	1954				-27.4667	153.017	QLD	Brisbane
VM	35898		bombiformis		female	1954-03-20	20	3	1954				-27.4667	153.017	QLD	Brisbane
VM	35899		bombiformis		male	1954-03-20	20	3	1954				-27.4667	153.017	QLD	Brisbane
VM	T-11868		albiceps	Holotype victoriensis	male	1922-10-05	5	10	1922			F.P.Spry	-37.66	144.89	VIC	Broadmeadows
VM	T-20875		albiceps	Holotype dentiventris	male	1922-10-05	5	10	1922			F.P.Spry	-37.66	144.89	VIC	Broadmeadows
VM	35965		preissi		male	1949-02-01	1	2	1949				-33.3333	115.633	WA	Bunbury
VM	35977		preissi		female	/03/1949		3	1949				-33.3333	115.633	WA	Bunbury
VM	35978		preissi		female	/03/1949		3	1949				-33.3333	115.633	WA	Bunbury
VM	35979		preissi		female	/03/1949		3	1949				-33.3333	115.633	WA	Bunbury
VM	35980		preissi		female	/03/1949		3	1949				-33.3333	115.633	WA	Bunbury
VM	35981		preissi		female	/03/1949		3	1949				-33.3333	115.633	WA	Bunbury
VM	35982		preissi		female	/03/1949		3	1949				-33.3333	115.633	WA	Bunbury
VM	35983		preissi		female	/03/1949		3	1949				-33.3333	115.633	WA	Bunbury
VM	35984		preissi		female	/03/1949		3	1949				-33.3333	115.633	WA	Bunbury
VM	35985		preissi		female	/03/1949		3	1949				-33.3333	115.633	WA	Bunbury
VM	35986		preissi		female	/03/1949		3	1949				-33.3333	115.633	WA	Bunbury
VM	35987		preissi		female	/03/1949		3	1949				-33.3333	115.633	WA	Bunbury
VM	35988		preissi		female	/03/1949		3	1949				-33.3333	115.633	WA	Bunbury
VM	35989		preissi		female	/03/1949		3	1949				-33.3333	115.633	WA	Bunbury
VM	35990		preissi		female	/02/1949		2	1949				-33.3333	115.633	WA	Bunbury
VM	35991		preissi		female	/02/1949		2	1949				-33.3333	115.633	WA	Bunbury
VM	35992		preissi		female	/02/1949		2	1949				-33.3333	115.633	WA	Bunbury
VM	35993		preissi		female	/02/1949		2	1949				-33.3333	115.633	WA	Bunbury
VM	35994		preissi		female	/02/1949		2	1949				-33.3333	115.633	WA	Bunbury
VM	35995		preissi		female	/02/1949		2	1949				-33.3333	115.633	WA	Bunbury
VM	35996		preissi		female	/02/1949		2	1949				-33.3333	115.633	WA	Bunbury
VM	35997		preissi		female	/02/1949		2	1949				-33.3333	115.633	WA	Bunbury
VM	35998		preissi		female	/02/1949		2	1949				-33.3333	115.633	WA	Bunbury
VM	35900		bombiformis		male	1956-01-03	3	1	1956				-28.0833	153.45	QLD	Burleigh Hds
VM	36003		preissi		female	1957-03-17	17	3	1957				-33.65	115.333	WA	Bussellton {Busselton lat/long}
VM	36004		preissi		female	1957-03-17	17	3	1957				-33.65	115.333	WA	Bussellton {Busselton lat/long}
VM	36002		preissi		female	1951-03-25	25	3	1951				-31.8667	115.883	WA	Camboon Park {Camboon Primary School lat/long}
VM	35224					1960-03-18	18	3	1960				-35.3	149.133	ACT	Canberra
VM	35963		preissi		male	1957-03-06	6	3	1957				-33.5167	115	WA	Cape Naturaliste
VM	35964		preissi		male	1957-03-06	6	3	1957				-33.5167	115	WA	Cape Naturaliste
VM	35999		preissi		female	1957-03-06	6	3	1957				-33.5167	115	WA	Cape Naturaliste
VM	36000		preissi		female	1957-03-06	6	3	1957				-33.5167	115	WA	Cape Naturaliste
VM	35936		preissi		male	1957-02-14	14	2	1957				-33.3667	116.15	WA	Collie
VM	35937		preissi		male	1957-02-14	14	2	1957				-33.3667	116.15	WA	Collie
VM	35938		preissi		male	1957-02-14	14	2	1957				-33.3667	116.15	WA	Collie
VM	35939		preissi		male	1957-02-14	14	2	1957				-33.3667	116.15	WA	Collie
VM	35940		preissi		male	1957-02-14	14	2	1957				-33.3667	116.15	WA	Collie
VM	35941		preissi		male	1957-02-14	14	2	1957				-33.3667	116.15	WA	Collie
VM	35942		preissi		male	1957-02-14	14	2	1957				-33.3667	116.15	WA	Collie
VM	35943		preissi		male	1957-02-14	14	2	1957				-33.3667	116.15	WA	Collie
VM	35944		preissi		male	1957-02-14	14	2	1957				-33.3667	116.15	WA	Collie
VM	35945		preissi		male	1957-02-14	14	2	1957				-33.3667	116.15	WA	Collie
VM	35946		preissi		male	1957-02-14	14	2	1957				-33.3667	116.15	WA	Collie
VM	35947		preissi		male	1957-02-14	14	2	1957				-33.3667	116.15	WA	Collie
VM	35948		preissi		male	1957-02-14	14	2	1957				-33.3667	116.15	WA	Collie
VM	35949		preissi		male	1957-02-14	14	2	1957				-33.3667	116.15	WA	Collie
VM	35950		preissi		male	1957-02-14	14	2	1957				-33.3667	116.15	WA	Collie
VM	35951		preissi		male	1957-02-14	14	2	1957				-33.3667	116.15	WA	Collie
VM	35952		preissi		male	1957-02-14	14	2	1957				-33.3667	116.15	WA	Collie
VM	35953		preissi		male	1957-02-14	14	2	1957				-33.3667	116.15	WA	Collie
VM	35954		preissi		male	1957-02-14	14	2	1957				-33.3667	116.15	WA	Collie
VM	35966		preissi		female	1957-01-14	14	1	1957				-33.3667	116.15	WA	Collie
VM	35967		preissi		female	1957-01-14	14	1	1957				-33.3667	116.15	WA	Collie
VM	36001		preissi		female	1957-01-14	14	1	1957				-33.3667	116.15	WA	Collie
VM	35903		bombiformis		male	1935-02-18	18	2	1935				-33.8	151.217	NSW	Cremorne Sy
VM	35760		bombiformis		female	1950-03-19	19	3	1950				-16.8167	145.6	QLD	Kuranda
VM	35794		bombiformis		female	1950-03-19	19	3	1950				-16.8167	145.6	QLD	Kuranda
VM	35795		bombiformis		female	1950-03-19	19	3	1950				-16.8167	145.6	QLD	Kuranda
VM	35796		bombiformis		female	1950-03-19	19	3	1950				-16.8167	145.6	QLD	Kuranda
VM	35797		bombiformis		female	1950-03-19	19	3	1950				-16.8167	145.6	QLD	Kuranda
VM	35819		bombiformis		male	1950-03-19	19	3	1950				-16.8167	145.6	QLD	Kuranda
VM	35820		bombiformis		female	1950-03-19	19	3	1950				-16.8167	145.6	QLD	Kuranda
VM	35825		bombiformis		female	1950-03-18	18	3	1950				-16.8167	145.6	QLD	Kuranda
VM	35729		bombiformis		male								-28.8167	153.267	NSW	Lismore
VM	35730		bombiformis		female	1940-02-20	20	2	1940				-28.8167	153.267	NSW	Lismore
VM	35733		bombiformis		female								-28.8167	153.267	NSW	Lismore
VM	35906		bombiformis		female	1941-01-19	19	1	1941				-28.8167	153.267	NSW	Lismore
VM	35728		flava		female	/02/1920		2	1920			F.E. Wilson	-37.6667	144.567	VIC	Melton
VM	T-11867		albiceps	Holotype meltonensis	female	1920-06-21	21	6	1920				-37.69	144.59	VIC	Melton			Loranthaceae	Amyema
VM	35905		bombiformis		female	1930-02-06	6	2	1930				-26.7	152.9	QLD	Montville, Bon Accord Falls
VM	35759		bombiformis		female	1954-12-01	1	12	1954				-27.9667	153.2	QLD	Mount Tamborine
VM	35787		bombiformis		female	1950-03-21	21	3	1950				-27.9667	153.2	QLD	Mount Tamborine
VM	35798		bombiformis		female	/01/1954		1	1954				-27.9667	153.2	QLD	Mount Tamborine
VM	35826		bombiformis		male	/01/1954		1	1954				-27.9667	153.2	QLD	Mount Tamborine
VM	35827		bombiformis		female	1950-03-31	31	3	1950				-27.9667	153.2	QLD	Mount Tamborine
VM	35862		bombiformis		female	/01/1954		1	1954				-27.9667	153.2	QLD	Mount Tamborine
VM	35863		bombiformis		female	/01/1954		1	1954				-27.9667	153.2	QLD	Mount Tamborine
VM	35902		bombiformis		female	1955-11-26	26	11	1955				-27.9667	153.2	QLD	Mount Tamborine
VM	35234		albigenella		female	1957-05-12	12	5	1957				-26.5167	116.383	WA	Mt Narryer
VM	35822		albigenella		female	1957-05-12	12	5	1957				-26.5167	116.367	WA	Mt Narryer
VM	35924		albigenella		female	1957-05-12	12	5	1957				-26.5167	116.367	WA	Mt Narryer
VM	35925		albigenella		female	1957-05-12	12	5	1957				-26.5167	116.367	WA	Mt Narryer
VM	35926		albigenella		male	1957-05-12	12	5	1957				-26.5167	116.367	WA	Mt Narryer
VM	35927		albigenella		male	1957-05-12	12	5	1957				-26.5167	116.367	WA	Mt Narryer
VM	35928		albigenella		male	1957-05-12	12	5	1957				-26.5167	116.367	WA	Mt Narryer
VM	35929		albigenella		female	1957-05-12	12	5	1957				-26.5167	116.367	WA	Mt Narryer
VM	35930		albigenella		male	1957-05-12	12	5	1957				-26.5167	116.367	WA	Mt Narryer
VM	35931		albigenella		female	1957-05-12	12	5	1957				-26.5167	116.367	WA	Mt Narryer
VM	35932		albigenella		female	1957-05-12	12	5	1957				-26.5167	116.367	WA	Mt Narryer
VM	35933		albigenella		female	1957-05-12	12	5	1957				-26.5167	116.367	WA	Mt Narryer
VM	35934		albigenella		female	1957-05-12	12	5	1957				-26.5167	116.367	WA	Mt Narryer
VM	35935		albigenella		female	1957-05-12	12	5	1957				-26.5167	116.367	WA	Mt Narryer
VM	36207		albigenella		male	1957-05-12	12	5	1957				-26.5167	116.367	WA	Mt Narryer
VM	35831		bombiformis		male										NSW	New South Wales (no exact locality)
VM	35921		rhodoscymna		male										NSW	New South Wales (no exact locality)
VM	35864		bombiformis		female	1946-04-03	3	4	1946				-32.9333	151.767	NSW	Newcastle
VM	36206		bombiformis		male											no label data
VM	42610		dawsoni		male											no label data
VM	42611		dawsoni		male											no label data
VM	35907		bombiformis		male											no locality data
VM	35922		rhodoscymna		female											no locality data
VM	35923		albiceps		male											no locality data
VM	35909		albiceps		male								-37.8	144.933	VIC	North Melbourne
VM	36209		dawsoni		female	1975-08-19	19	8	1975				-21.6333	115.117	WA	Onslow
VM	36210		dawsoni		female	1975-08-19	19	8	1975				-21.6333	115.117	WA	Onslow
VM	36211		dawsoni		female	1975-08-19	19	8	1975				-21.6333	115.117	WA	Onslow
VM	35865		bombiformis		female	1933-01-16	16	1	1933				-31.45	152.917	NSW	Port Macquarie
VM	35761		bombiformis		female	1946-04-06	6	4	1946				-32.7	152.1	NSW	Port Stephens
VM	35762		bombiformis		female	1946-04-06	6	4	1946				-32.7	152.1	NSW	Port Stephens
VM	35800		bombiformis		female	1946-04-06	6	4	1946				-32.7	152.1	NSW	Port Stephens
VM	35801		bombiformis		female	1946-04-06	6	4	1946				-32.7	152.1	NSW	Port Stephens
VM	35908		albiceps		male								-37.8	145	VIC	Studley Park near Melbourne
VM	T-11866		albiceps	Holotype	male								-37.8	145	VIC	Studley Park near Melbourne
VM	35238												-37.7833	145.433	VIC	Wandin
VM	35239												-37.7833	145.433	VIC	Wandin
VM	35832		flava		female	1923-12-21	21	12	1923			Pres. F. E. Wilson
WAM	5333		scoparia n.sp.		female	04/09/1981	4	9	1981			Houston, T.F.	-27.9872	118.951	WA	Anketell	11	km	Fabaceae	Senna	charlesiana
WAM	5334		scoparia n.sp.		female	04/09/1981	4	9	1981			Houston, T.F.	-27.9872	118.951	WA	Anketell	11	km	Fabaceae	Senna	charlesiana
WAM	5335		scoparia n.sp.		female	04/09/1981	4	9	1981			Houston, T.F.	-27.9872	118.951	WA	Anketell	11	km
WAM	5336		scoparia n.sp.		female	04/09/1981	4	9	1981			Houston, T.F.	-27.9872	118.951	WA	Anketell	11	km
WAM	5337		scoparia n.sp.		female	04/09/1981	4	9	1981			Houston, T.F.	-27.9872	118.951	WA	Anketell	11	km
WAM	5338		scoparia n.sp.		female	04/09/1981	4	9	1981			Houston, T.F.	-27.9872	118.951	WA	Anketell	11	km WNW
WAM	5339		scoparia n.sp.		female	04/09/1981	4	9	1981			Houston, T.F.	-27.9872	118.951	WA	Anketell	11	km WNW
WAM	5340		scoparia n.sp.		female	04/09/1981	4	9	1981			Houston, T.F.	-27.9872	118.951	WA	Anketell	11	km WNW
WAM	5341		scoparia n.sp.		male	04/09/1981	4	9	1981			Houston, T.F.	-27.9872	118.951	WA	Anketell	11	km WNW
WAM	5394		flava		female	13/01/1982	13	1	1982			Houston, T.F. & Hanich, B.P.	-33.8672	123.34	WA	Arid, Mount	17.5	km NW	Myrtaceae	Melaleuca	subfalcata
WAM	5395		flava		female	13/01/1982	13	1	1982			Houston, T.F. & Hanich, B.P.	-33.8672	123.34	WA	Arid, Mount	17.5	km NW	Myrtaceae	Melaleuca	subfalcata
WAM	4116		dawsoni		male	1982-08-01	1	8	1982			Hover, M.	-23.3833	117.033	WA	Ashburton Downs
WAM	21095		preissi		female	16/03/1975	16	3	1975			Powell, M.	-32.0258	115.8	WA	Attadale
WAM	5476		aurantia n.sp.	holotype	male	03/09/1980	3	9	1980			Howard, C.A. & Houston, T.F.	-24.3261	116.84	WA	Augustus, Mount			Chloanthaceae	Pityrodia	augustensis
WAM	5398		preissi		male							Glauert, L.	-34.2352	116.202	WA	Balbarrup			Myrtaceae	Eucalyptus
WAM	5399		preissi		male							Glauert, L.	-34.2352	116.202	WA	Balbarrup			Myrtaceae	Eucalyptus
WAM	5400		preissi		female							Glauert, L.	-34.2352	116.202	WA	Balbarrup			Myrtaceae	Eucalyptus
WAM	5401		preissi		female							Glauert, L.	-34.2352	116.202	WA	Balbarrup			Myrtaceae	Eucalyptus
WAM	5402		preissi		male							Glauert, L.	-34.2352	116.202	WA	Balbarrup			Myrtaceae	Eucalyptus
WAM	5366		scoparia n.sp.		female	04/08/1969	4	8	1969			Mincham, H.	-30.5333	139.3	SA	Balcanoona
WAM	4101		dawsoni		female	28/08/1984	28	8	1984			Mitchell, A.	-23.4894	122.669	WA	Balfour Downs	200	km WSW
WAM	4381		dawsoni		female	21/08/1990	21	8	1990			Oliver, A.J.	-23.9025	113.983	WA	Barrabiddy Creek
WAM	5438		calva		male							Snell, A.	-26.3611	118.03	WA	Belele
WAM	5439		calva		male							Snell, A.	-26.3611	118.03	WA	Belele
WAM	4102		dawsoni		male	02/10/1965	2	10	1965			Mc Kenna, L.N.	-32.0088	116.089	WA	Bickley	distribution outlier?
WAM	27132		calva		female	21/09/1999	21	9	1999			Alcock, J.	-27.5322	115.783	WA	Billabalong HS
WAM	27133		calva		male	21/09/1999	21	9	1999			Alcock, J.	-27.5322	115.783	WA	Billabalong HS
WAM	27134		calva		female	21/09/1999	21	9	1999			Alcock, J.	-27.5322	115.783	WA	Billabalong HS
WAM	27135		calva		female	21/09/1999	21	9	1999			Alcock, J.	-27.5322	115.783	WA	Billabalong HS
WAM	27136		calva		male	21/09/1999	21	9	1999			Alcock, J.	-27.5322	115.783	WA	Billabalong HS
WAM	27137		calva		male	21/09/1999	21	9	1999			Alcock, J.	-27.5322	115.783	WA	Billabalong HS
WAM	5388		preissi		female	12/03/1955	12	3	1955			Douglas, A.M.	-31.3875	116.094	WA	Bindoon			Myrtaceae	Eucalyptus	calophylla
WAM	5389		preissi		female	12/03/1955	12	3	1955			Douglas, A.M.	-31.3875	116.094	WA	Bindoon			Myrtaceae	Eucalyptus	calophylla
WAM	5390		preissi		female	12/03/1955	12	3	1955			Douglas, A.M.	-31.3875	116.094	WA	Bindoon			Myrtaceae	Eucalyptus	calophylla
WAM	E-94108		preissi		female	2018-03-18	18	3	2018			K.S. Prendergast	-31.9562	115.771	WA	Bold Park						blue vane trap
WAM	4103		dawsoni		female	05/08/1982	5	8	1982			Hanich, B.P.	-26.408	114.183	WA	Boolagoorda
WAM	5378		scoparia n.sp.		female	28/07/1982	28	7	1982			Ambrose, S.J.	-26.408	114.183	WA	Boolagoorda
WAM	5415		flava		male	01/01/1977	1	1	1977			Douglas, A.M. & M.J.	-31.1888	120.4	WA	Boondi			Myrtaceae	Eucalyptus
WAM	5416		flava		male	01/01/1977	1	1	1977			Douglas, A.M. & M.J.	-31.1888	120.4	WA	Boondi			Myrtaceae	Eucalyptus
WAM	5407		preissi		female							Lawson Whitlock, F.	-33.3411	115.64	WA	Bunbury			Myrtaceae	Eucalyptus
WAM	5408		preissi		female							Lawson Whitlock, F.	-33.3411	115.64	WA	Bunbury			Myrtaceae	Eucalyptus
WAM	5409		preissi		male							Lawson Whitlock, F.	-33.3411	115.64	WA	Bunbury			Myrtaceae	Eucalyptus
WAM	5423		preissi		female	1951-02-01	1	2	1951			Douglas, A.M.	-33.3411	115.64	WA	Bunbury
WAM	5391		flava		male	18/11/1978	18	11	1978			Houston, T.F. et al	-31.435	123.536	WA	Buningonia Spring
WAM	5392		flava		male	18/11/1978	18	11	1978			Houston, T.F. et al	-31.435	123.536	WA	Buningonia Spring
WAM	5393		flava		male	18/11/1978	18	11	1978			Houston, T.F. et al	-31.435	123.536	WA	Buningonia Spring
WAM	5467		bombiformis		female	29/11/1967	29	11	1967			Houston, T.F.	-26.85	151.567	Qld	Bunya Mountains
WAM	4108		dawsoni		female	13/08/1970	13	8	1970			Brooker, M.G.	-25.0494	114.026	WA	Callagiddy			Scrophulariaceae	Eremophila
WAM	4110		dawsoni		female	00/09/1971	0	9	1971			Brooker, M.G.	-25.0494	114.026	WA	Callagiddy
WAM	5371		scoparia n.sp.		female	13/08/1970	13	8	1970			Brooker, M.G.	-25.0494	114.026	WA	Callagiddy			Scrophulariaceae	Eremophila
WAM	3919		dawsoni		female	29/08/1963	29	8	1963			Douglas, A.M.	-24.8913	113.658	WA	Carnarvon
WAM	3920		dawsoni		female	29/08/1963	29	8	1963			Douglas, A.M.	-24.8913	113.658	WA	Carnarvon
WAM	3921		dawsoni		female	29/08/1963	29	8	1963			Douglas, A.M.	-24.8913	113.658	WA	Carnarvon
WAM	3922		dawsoni		female	29/08/1963	29	8	1963			Douglas, A.M.	-24.8913	113.658	WA	Carnarvon
WAM	3923		dawsoni		female	29/08/1963	29	8	1963			Douglas, A.M.	-24.8913	113.658	WA	Carnarvon
WAM	3924		dawsoni		female	29/08/1963	29	8	1963			Douglas, A.M.	-24.8913	113.658	WA	Carnarvon
WAM	3925		dawsoni		female	29/08/1963	29	8	1963			Douglas, A.M.	-24.8913	113.658	WA	Carnarvon
WAM	3926		dawsoni		female	29/08/1963	29	8	1963			Douglas, A.M.	-24.8913	113.658	WA	Carnarvon
WAM	3927		dawsoni		female	29/08/1963	29	8	1963			Douglas, A.M.	-24.8913	113.658	WA	Carnarvon
WAM	3928		dawsoni		female	29/08/1963	29	8	1963			Douglas, A.M.	-24.8913	113.658	WA	Carnarvon
WAM	3929		dawsoni		female	29/08/1963	29	8	1963			Douglas, A.M.	-24.8913	113.658	WA	Carnarvon
WAM	3930		dawsoni		female	29/08/1963	29	8	1963			Douglas, A.M.	-24.8913	113.658	WA	Carnarvon
WAM	3931		dawsoni		female	29/08/1963	29	8	1963			Douglas, A.M.	-24.8913	113.658	WA	Carnarvon
WAM	3932		dawsoni		female	29/08/1963	29	8	1963			Douglas, A.M.	-24.8913	113.658	WA	Carnarvon
WAM	3933		dawsoni		female	29/08/1963	29	8	1963			Douglas, A.M.	-24.8913	113.658	WA	Carnarvon
WAM	3934		dawsoni		female	29/08/1963	29	8	1963			Douglas, A.M.	-24.8913	113.658	WA	Carnarvon
WAM	3935		dawsoni		female	29/08/1963	29	8	1963			Douglas, A.M.	-24.8913	113.658	WA	Carnarvon
WAM	3936		dawsoni		female	29/08/1963	29	8	1963			Douglas, A.M.	-24.8913	113.658	WA	Carnarvon
WAM	3937		dawsoni		female	29/08/1963	29	8	1963			Douglas, A.M.	-24.8913	113.658	WA	Carnarvon
WAM	3938		dawsoni		female	29/08/1963	29	8	1963			Douglas, A.M.	-24.8913	113.658	WA	Carnarvon
WAM	3939		dawsoni		female	29/08/1963	29	8	1963			Douglas, A.M.	-24.8913	113.658	WA	Carnarvon
WAM	3940		dawsoni		female	29/08/1963	29	8	1963			Douglas, A.M.	-24.8913	113.658	WA	Carnarvon
WAM	3941		dawsoni		female	29/08/1963	29	8	1963			Douglas, A.M.	-24.8913	113.658	WA	Carnarvon
WAM	3942		dawsoni		female	29/08/1963	29	8	1963			Douglas, A.M.	-24.8913	113.658	WA	Carnarvon
WAM	3943		dawsoni		female	29/08/1963	29	8	1963			Douglas, A.M.	-24.8913	113.658	WA	Carnarvon
WAM	3944		dawsoni		female	29/08/1963	29	8	1963			Douglas, A.M.	-24.8913	113.658	WA	Carnarvon
WAM	3945		dawsoni		female	29/08/1963	29	8	1963			Douglas, A.M.	-24.8913	113.658	WA	Carnarvon
WAM	3946		dawsoni		female	29/08/1963	29	8	1963			Douglas, A.M.	-24.8913	113.658	WA	Carnarvon
WAM	3947		dawsoni		female	29/08/1963	29	8	1963			Douglas, A.M.	-24.8913	113.658	WA	Carnarvon
WAM	3948		dawsoni		female	29/08/1963	29	8	1963			Douglas, A.M.	-24.8913	113.658	WA	Carnarvon
WAM	3949		dawsoni		female	29/08/1963	29	8	1963			Douglas, A.M.	-24.8913	113.658	WA	Carnarvon
WAM	3950		dawsoni		female	29/08/1963	29	8	1963			Douglas, A.M.	-24.8913	113.658	WA	Carnarvon
WAM	3951		dawsoni		female	29/08/1963	29	8	1963			Douglas, A.M.	-24.8913	113.658	WA	Carnarvon
WAM	3952		dawsoni		female	29/08/1963	29	8	1963			Douglas, A.M.	-24.8913	113.658	WA	Carnarvon
WAM	3953		dawsoni		female	29/08/1963	29	8	1963			Douglas, A.M.	-24.8913	113.658	WA	Carnarvon
WAM	3954		dawsoni		female	29/08/1963	29	8	1963			Douglas, A.M.	-24.8913	113.658	WA	Carnarvon
WAM	3955		dawsoni		female	29/08/1963	29	8	1963			Douglas, A.M.	-24.8913	113.658	WA	Carnarvon
WAM	3956		dawsoni		female	29/08/1963	29	8	1963			Douglas, A.M.	-24.8913	113.658	WA	Carnarvon
WAM	3957		dawsoni		female	29/08/1963	29	8	1963			Douglas, A.M.	-24.8913	113.658	WA	Carnarvon
WAM	3958		dawsoni		female	29/08/1963	29	8	1963			Douglas, A.M.	-24.8913	113.658	WA	Carnarvon
WAM	3959		dawsoni		female	29/08/1963	29	8	1963			Douglas, A.M.	-24.8913	113.658	WA	Carnarvon
WAM	3960		dawsoni		female	29/08/1963	29	8	1963			Douglas, A.M.	-24.8913	113.658	WA	Carnarvon
WAM	3961		dawsoni		female	07/09/1977	7	9	1977			Douglas, A.M. & M.J.	-24.8913	113.658	WA	Carnarvon
WAM	3962		dawsoni		female	07/09/1977	7	9	1977			Douglas, A.M. & M.J.	-24.8913	113.658	WA	Carnarvon
WAM	3963		dawsoni		female	07/09/1977	7	9	1977			Douglas, A.M. & M.J.	-24.8913	113.658	WA	Carnarvon
WAM	3964		dawsoni		female	07/09/1977	7	9	1977			Douglas, A.M. & M.J.	-24.8913	113.658	WA	Carnarvon
WAM	3965		dawsoni		female	07/09/1977	7	9	1977			Douglas, A.M. & M.J.	-24.8913	113.658	WA	Carnarvon
WAM	3966		dawsoni		female	07/09/1977	7	9	1977			Douglas, A.M. & M.J.	-24.8913	113.658	WA	Carnarvon
WAM	3967		dawsoni		female	07/09/1977	7	9	1977			Douglas, A.M. & M.J.	-24.8913	113.658	WA	Carnarvon
WAM	3968		dawsoni		female	07/09/1977	7	9	1977			Douglas, A.M. & M.J.	-24.8913	113.658	WA	Carnarvon
WAM	3969		dawsoni		female	07/09/1977	7	9	1977			Douglas, A.M. & M.J.	-24.8913	113.658	WA	Carnarvon
WAM	3970		dawsoni		female	07/09/1977	7	9	1977			Douglas, A.M. & M.J.	-24.8913	113.658	WA	Carnarvon
WAM	3971		dawsoni		female	07/09/1977	7	9	1977			Douglas, A.M. & M.J.	-24.8913	113.658	WA	Carnarvon
WAM	3972		dawsoni		female	07/09/1977	7	9	1977			Douglas, A.M. & M.J.	-24.8913	113.658	WA	Carnarvon
WAM	3973		dawsoni		female	07/09/1977	7	9	1977			Douglas, A.M. & M.J.	-24.8913	113.658	WA	Carnarvon
WAM	3974		dawsoni		female	07/09/1977	7	9	1977			Douglas, A.M. & M.J.	-24.8913	113.658	WA	Carnarvon
WAM	3975		dawsoni		female	07/09/1977	7	9	1977			Douglas, A.M. & M.J.	-24.8913	113.658	WA	Carnarvon
WAM	3976		dawsoni		female	07/09/1977	7	9	1977			Douglas, A.M. & M.J.	-24.8913	113.658	WA	Carnarvon
WAM	3977		dawsoni		male	07/09/1977	7	9	1977			Douglas, A.M. & M.J.	-24.8913	113.658	WA	Carnarvon
WAM	3978		dawsoni		male	07/09/1977	7	9	1977			Douglas, A.M. & M.J.	-24.8913	113.658	WA	Carnarvon
WAM	3979		dawsoni		male	07/09/1977	7	9	1977			Douglas, A.M. & M.J.	-24.8913	113.658	WA	Carnarvon
WAM	3980		dawsoni		male	07/09/1977	7	9	1977			Douglas, A.M. & M.J.	-24.8913	113.658	WA	Carnarvon
WAM	3981		dawsoni		male	07/09/1977	7	9	1977			Douglas, A.M. & M.J.	-24.8913	113.658	WA	Carnarvon
WAM	3982		dawsoni		male	07/09/1977	7	9	1977			Douglas, A.M. & M.J.	-24.8913	113.658	WA	Carnarvon
WAM	3983		dawsoni		male	07/09/1977	7	9	1977			Douglas, A.M. & M.J.	-24.8913	113.658	WA	Carnarvon
WAM	3984		dawsoni		male	07/09/1977	7	9	1977			Douglas, A.M. & M.J.	-24.8913	113.658	WA	Carnarvon
WAM	3985		dawsoni		male	07/09/1977	7	9	1977			Douglas, A.M. & M.J.	-24.8913	113.658	WA	Carnarvon
WAM	3986		dawsoni		male	07/09/1977	7	9	1977			Douglas, A.M. & M.J.	-24.8913	113.658	WA	Carnarvon
WAM	3987		dawsoni		male	07/09/1977	7	9	1977			Douglas, A.M. & M.J.	-24.8913	113.658	WA	Carnarvon
WAM	3988		dawsoni		male	07/09/1977	7	9	1977			Douglas, A.M. & M.J.	-24.8913	113.658	WA	Carnarvon
WAM	3989		dawsoni		male	07/09/1977	7	9	1977			Douglas, A.M. & M.J.	-24.8913	113.658	WA	Carnarvon
WAM	3990		dawsoni		male	07/09/1977	7	9	1977			Douglas, A.M. & M.J.	-24.8913	113.658	WA	Carnarvon
WAM	3991		dawsoni		male	07/09/1977	7	9	1977			Douglas, A.M. & M.J.	-24.8913	113.658	WA	Carnarvon
WAM	3992		dawsoni		female	17/07/1964	17	7	1964			Kock, L.E.	-24.8913	113.658	WA	Carnarvon
WAM	3993		dawsoni		female	17/07/1964	17	7	1964			Kock, L.E.	-24.8913	113.658	WA	Carnarvon
WAM	3994		dawsoni		male	17/07/1964	17	7	1964			Kock, L.E.	-24.8913	113.658	WA	Carnarvon
WAM	3995		dawsoni		male	17/07/1964	17	7	1964			Kock, L.E.	-24.8913	113.658	WA	Carnarvon
WAM	3996		dawsoni		male	17/07/1964	17	7	1964			Kock, L.E.	-24.8913	113.658	WA	Carnarvon
WAM	3997		dawsoni		male	17/07/1964	17	7	1964			Kock, L.E.	-24.8913	113.658	WA	Carnarvon
WAM	3998		dawsoni		male	17/07/1964	17	7	1964			Kock, L.E.	-24.8913	113.658	WA	Carnarvon
WAM	3999		dawsoni		male	17/07/1964	17	7	1964			Kock, L.E.	-24.8913	113.658	WA	Carnarvon
WAM	4000		dawsoni		male	17/07/1964	17	7	1964			Kock, L.E.	-24.8913	113.658	WA	Carnarvon
WAM	4001		dawsoni		female	31/08/1976	31	8	1976			Crawford, T.	-24.8913	113.658	WA	Carnarvon
WAM	4002		dawsoni		female	31/08/1976	31	8	1976			Crawford, T.	-24.8913	113.658	WA	Carnarvon
WAM	4003		dawsoni		female	31/08/1976	31	8	1976			Crawford, T.	-24.8913	113.658	WA	Carnarvon
WAM	4004		dawsoni		female	31/08/1976	31	8	1976			Crawford, T.	-24.8913	113.658	WA	Carnarvon
WAM	4005		dawsoni		female	31/08/1976	31	8	1976			Crawford, T.	-24.8913	113.658	WA	Carnarvon
WAM	4006		dawsoni		female	31/08/1976	31	8	1976			Crawford, T.	-24.8913	113.658	WA	Carnarvon
WAM	4007		dawsoni		female	31/08/1976	31	8	1976			Crawford, T.	-24.8913	113.658	WA	Carnarvon
WAM	4008		dawsoni		female	25/08/1975	25	8	1975			McMillan, R.P.	-24.4427	113.658	WA	Carnarvon	31	mi N
WAM	4009		dawsoni		female	25/08/1975	25	8	1975			McMillan, R.P.	-24.4427	113.658	WA	Carnarvon	31	mi N
WAM	4010		dawsoni		female	25/08/1975	25	8	1975			McMillan, R.P.	-24.4427	113.658	WA	Carnarvon	31	mi N
WAM	4011		dawsoni		female	25/08/1975	25	8	1975			McMillan, R.P.	-24.4427	113.658	WA	Carnarvon	31	mi N
WAM	4012		dawsoni		female	25/08/1975	25	8	1975			McMillan, R.P.	-24.4427	113.658	WA	Carnarvon	31	mi N
WAM	4013		dawsoni		female	29/08/1980	29	8	1980			Howard, C.A. & Houston, T.F.	-24.6952	114.18	WA	Carnarvon	57	km WNW	Scrophulariaceae	Eremophila	"crenulata"
WAM	4014		dawsoni		male	30/07/1995	30	7	1995			Alcock, J.	-24.8913	113.658	WA	Carnarvon
WAM	5364		scoparia n.sp.		female	22/08/1971	22	8	1971			Houston, T.F.	-24.4819	114.109	WA	Carnarvon	40	mi NW	Scrophulariaceae	Eremophila
WAM	14908		dawsoni		female	19/08/1981	19	8	1981			Froend, R.	-24.8913	113.658	WA	Carnarvon
WAM	14909		dawsoni		female	19/08/1981	19	8	1981			Froend, R.	-24.8913	113.658	WA	Carnarvon
WAM	14910		dawsoni		female	07/07/1976	7	7	1976			Powell, M.	-24.8913	113.658	WA	Carnarvon
WAM	14911		dawsoni		male	07/07/1976	7	7	1976			Powell, M.	-24.8913	113.658	WA	Carnarvon
WAM	14912		dawsoni		male	07/07/1976	7	7	1976			Powell, M.	-24.8913	113.658	WA	Carnarvon
WAM	5454		aurantia n.sp.		female	30/08/1971	30	8	1971			Williams, D.	-24.5677	122.974	WA	Carnegie	85	mi N
WAM	5376		scoparia n.sp.		male	01/08/1983	1	8	1983			Houston, T.F. & McMillan, R.P.	-24.9508	124.986	WA	Charlies Knob	11	km NW	Scrophulariaceae	Eremophila	leucophylla?
WAM	4093		dawsoni		female	22/08/1984	22	8	1984			Houston, T.F. & Hanich, B.P.	-24.9758	117.914	WA	Clere, Mount	35	km WNW
WAM	4094		dawsoni		female	22/08/1984	22	8	1984			Houston, T.F. & Hanich, B.P.	-24.9758	117.914	WA	Clere, Mount	35	km WNW
WAM	4095		dawsoni		female	22/08/1984	22	8	1984			Houston, T.F. & Hanich, B.P.	-24.9758	117.914	WA	Clere, Mount	35	km WNW
WAM	5428		flava		male	26/01/1977	26	1	1977			Douglas, A.M. & M.J.	-33.758	122.539	WA	Condingup
WAM	5380		scoparia n.sp.		male								-27.993	122.893	WA	Cosmo Newbery Mission
WAM	27183		not found		female	18/12/1994	18	12	1994			McMillan, R.P.	-31.4166	116.433	WA	Culham			Loranthaceae	Amyema
WAM	4098		dawsoni		male	29/08/1964	29	8	1964			Lindgren, E.	-25.17	115.991	WA	Dalgety, Mount
WAM	4099		dawsoni		male	29/08/1964	29	8	1964			Lindgren, E.	-25.17	115.991	WA	Dalgety, Mount
WAM	5418		flava		female	00/02/1972	0	2	1972			Snook, R.	-30.2808	116.659	WA	Dalwallinu
WAM	5419		flava		female	16/01/1948	16	1	1948			Douglas, A.M.	-31.0833	120.7	WA	Dedari
WAM	5424		preissi		female							Glauert, L.	-34.2558	116.211	WA	Dingup
WAM	21091		preissi		male	17/02/1996	17	2	1996			Houston, T.F. & Boase, C.K.	-32.7905	119.061	WA	Dragon Rocks Nature Reserve			Proteaceae	Adenanthos	flavidiflorus
WAM	21092		preissi		male	17/02/1996	17	2	1996			Houston, T.F. & Boase, C.K.	-32.7905	119.061	WA	Dragon Rocks Nature Reserve			Proteaceae	Adenanthos	flavidiflorus
WAM	5429		flava		male	30/11/1966	30	11	1966			Udell, H.	-33.3158	117.737	WA	Dumbleyung
WAM	5367		scoparia n.sp.		female	28/08/1984	28	8	1984			Houston, T.F. & Hanich, B.P.	-28.4191	115.203	WA	East Yuna Nature Reserve			Scrophulariaceae	Eremophila
WAM	5448		aurantia n.sp.		female	25/09/1986	25	9	1986			McMillan, R.P.	-20.6088	116.52	WA	Enderby Island			Boraginaceae	Trichodesma	zeylanicum
WAM	5449		aurantia n.sp.		female	25/09/1986	25	9	1986			McMillan, R.P.	-20.6088	116.52	WA	Enderby Island			Boraginaceae	Trichodesma	zeylanicum
WAM	5470		rhodoscymna		male	28/11/1967	28	11	1967			Houston, T.F.	-27.233	152.4	QLD	Esk			Myrtaceae	Angophora	costata
WAM	5396		flava		female	12/01/1970	12	1	1970			Houston, T.F.	-33.8666	121.276	WA	Esperance	35	mi E	Myrtaceae	Eucalyptus
WAM	5397		flava		female	12/01/1970	12	1	1970			Houston, T.F.	-33.8666	121.276	WA	Esperance	35	mi E	Myrtaceae	Eucalyptus
WAM	5381		flava		female	21/01/1970	21	1	1970			Houston, T.F.	-31.5091	129.124	SA	Eucla	20	mi NW	Myrtaceae	Eucalyptus	oleosa
WAM	5382		flava		female	21/01/1970	21	1	1970			Houston, T.F.	-31.5091	129.124	SA	Eucla	20	mi NW	Myrtaceae	Eucalyptus	oleosa
WAM	5383		flava		female	21/01/1970	21	1	1970			Houston, T.F.	-31.5091	129.124	SA	Eucla	20	mi NW	Myrtaceae	Eucalyptus	oleosa
WAM	5384		flava		female	21/01/1970	21	1	1970			Houston, T.F.	-31.5091	129.124	SA	Eucla	20	mi NW	Myrtaceae	Eucalyptus	oleosa
WAM	5385		flava		female	28/02/1984	28	2	1984			Houston, T.F.	-32.1122	126.3	WA	Eyre Telegraph Station	15	km N	Myrtaceae	Eucalyptus	oleosa
WAM	5386		flava		female	28/02/1984	28	2	1984			Houston, T.F.	-32.1122	126.3	WA	Eyre Telegraph Station	15	km N	Myrtaceae	Eucalyptus	oleosa
WAM	5387		flava		female	28/02/1984	28	2	1984			Houston, T.F.	-32.1122	126.3	WA	Eyre Telegraph Station	15	km N	Myrtaceae	Eucalyptus	oleosa
WAM	4058		dawsoni		male	24/07/1964	24	7	1964			Koch, L.E.	-22.4105	114.212	WA	Gales Bay
WAM	4059		dawsoni		male	24/07/1964	24	7	1964			Koch, L.E.	-22.4105	114.212	WA	Gales Bay
WAM	4060		dawsoni		male	24/07/1964	24	7	1964			Koch, L.E.	-22.4105	114.212	WA	Gales Bay
WAM	4061		dawsoni		male	24/07/1964	24	7	1964			Koch, L.E.	-22.4105	114.212	WA	Gales Bay
WAM	4062		dawsoni		male	24/07/1964	24	7	1964			Koch, L.E.	-22.4105	114.212	WA	Gales Bay
WAM	4063		dawsoni		male	24/07/1964	24	7	1964			Koch, L.E.	-22.4105	114.212	WA	Gales Bay
WAM	4064		dawsoni		male	24/07/1964	24	7	1964			Koch, L.E.	-22.4105	114.212	WA	Gales Bay
WAM	4065		dawsoni		male	24/07/1964	24	7	1964			Koch, L.E.	-22.4105	114.212	WA	Gales Bay
WAM	4066		dawsoni		male	24/07/1964	24	7	1964			Koch, L.E.	-22.4105	114.212	WA	Gales Bay
WAM	4067		dawsoni		male	24/07/1964	24	7	1964			Koch, L.E.	-22.4105	114.212	WA	Gales Bay
WAM	4068		dawsoni		male	24/07/1964	24	7	1964			Koch, L.E.	-22.4105	114.212	WA	Gales Bay
WAM	4069		dawsoni		male	24/07/1964	24	7	1964			Koch, L.E.	-22.4105	114.212	WA	Gales Bay
WAM	4070		dawsoni		male	24/07/1964	24	7	1964			Koch, L.E.	-22.4105	114.212	WA	Gales Bay
WAM	4071		dawsoni		male	24/07/1964	24	7	1964			Koch, L.E.	-22.4105	114.212	WA	Gales Bay
WAM	4072		dawsoni		male	24/07/1964	24	7	1964			Koch, L.E.	-22.4105	114.212	WA	Gales Bay
WAM	4073		dawsoni		male	24/07/1964	24	7	1964			Koch, L.E.	-22.4105	114.212	WA	Gales Bay
WAM	4074		dawsoni		male	24/07/1964	24	7	1964			Koch, L.E.	-22.4105	114.212	WA	Gales Bay
WAM	4075		dawsoni		male	24/07/1964	24	7	1964			Koch, L.E.	-22.4105	114.212	WA	Gales Bay
WAM	4076		dawsoni		male	24/07/1964	24	7	1964			Koch, L.E.	-22.4105	114.212	WA	Gales Bay
WAM	4077		dawsoni		male	24/07/1964	24	7	1964			Koch, L.E.	-22.4105	114.212	WA	Gales Bay
WAM	4078		dawsoni		male	24/07/1964	24	7	1964			Koch, L.E.	-22.4105	114.212	WA	Gales Bay
WAM	4079		dawsoni		male	24/07/1964	24	7	1964			Koch, L.E.	-22.4105	114.212	WA	Gales Bay
WAM	4115		dawsoni		male	24/07/1964	24	7	1964			Koch, L.E.	-22.4105	114.212	WA	Gales Bay
WAM	21909		dawsoni		male	24/07/1964	24	7	1964			Koch, L.E.	-22.4105	114.212	WA	Gales Bay
WAM	14907		dawsoni		female	15/07/1981	15	7	1981			Pryce, F.	-28.78	114.613	WA	Geraldton
WAM	5369		scoparia n.sp.		female	08/08/1983	8	8	1983			Houston, T.F. & McMillan, R.P.	-25.2666	122.033	WA	Glenayle	37	km SE	Scrophulariaceae	Eremophila	gilesii
WAM	4091		dawsoni		male	18/08/1986	18	8	1986			Halligan, B.	-22.9333	115.983	WA	Glenflorrie
WAM	4092		dawsoni		male	18/08/1986	18	8	1986			Halligan, B.	-22.9333	115.983	WA	Glenflorrie
WAM	5417		flava		female	07/01/1959	7	1	1959			McMillan, R.P.	-31.3008	116.829	WA	Goomalling
WAM	20894		preissi		male	18/02/1993	18	2	1993			Houston, T.F.	-31.9552	116.047	WA	Gooseberry Hill			Myrtaceae	Eucalyptus	calophylla
WAM	23014		preissi		female							Forbes, V.	-31.9002	115.967	WA	Guildford
WAM	5410		preissi		female							Mangini, B	-32.3383	116.059	WA	Jarrahdale
WAM	5411		preissi		female							Mangini, B	-32.3383	116.059	WA	Jarrahdale
WAM	5412		preissi		male							Mangini, B	-32.3383	116.059	WA	Jarrahdale
WAM	4021		dawsoni		female	30/08/1984	30	8	1984			Byrne, G.	-27.0219	117.961	WA	Jungar Pool Area
WAM	4022		dawsoni		female	30/08/1984	30	8	1984			Byrne, G.	-27.0219	117.961	WA	Jungar Pool Area
WAM	21670		albiclypeata n.sp.		male	23/11/1998	23	11	1998			Houston, T.F.	-27.3166	114.567	WA	Kalbarri	60	km NW
WAM	21671		albiclypeata n.sp.		male	23/11/1998	23	11	1998			Houston, T.F.	-27.3166	114.567	WA	Kalbarri	60	km NW
WAM	21672		albiclypeata n.sp.		male	23/11/1998	23	11	1998			Houston, T.F.	-27.3166	114.567	WA	Kalbarri	60	km NW
WAM	21673		albiclypeata n.sp.		male	23/11/1998	23	11	1998			Houston, T.F.	-27.3166	114.567	WA	Kalbarri	60	km NW
WAM	21902		albiclypeata n.sp.		female	23/11/1998	23	11	1998			Houston, T.F.	-27.2633	114.409	WA	Kalbarri	53.5	km NNW	Myrtaceae	Calothamnus	blepharospermus
WAM	21903		albiclypeata n.sp.		male	23/11/1998	23	11	1998			Houston, T.F.	-27.2633	114.409	WA	Kalbarri	53.5	km NNW	Myrtaceae	Calothamnus	blepharospermus
WAM	29083		aurantia n.sp.		male	20/08/2001	20	8	2001			Houston, T.F.	-22.4888	118.414	WA	Karijini Nat. Park			Boraginaceae	Trichodesma	zeylanicum
WAM	29084		aurantia n.sp.		male	20/08/2001	20	8	2001			Houston, T.F.	-22.4888	118.414	WA	Karijini Nat. Park			Boraginaceae	Trichodesma	zeylanicum
WAM	29085		aurantia n.sp.		male	20/08/2001	20	8	2001			Houston, T.F.	-22.4888	118.414	WA	Karijini Nat. Park			Boraginaceae	Trichodesma	zeylanicum
WAM	29086		aurantia n.sp.		male	20/08/2001	20	8	2001			Houston, T.F.	-22.4888	118.414	WA	Karijini Nat. Park			Boraginaceae	Trichodesma	zeylanicum
WAM	29087		aurantia n.sp.		male	20/08/2001	20	8	2001			Houston, T.F.	-22.4888	118.414	WA	Karijini Nat. Park			Boraginaceae	Trichodesma	zeylanicum
WAM	5379		scoparia n.sp.		female	00/00/1962	0	0	1962			Moriarty, T.	-27.4	120.65	WA	Kathleen Valley
WAM	5413		batleyi n.sp.		female	00/00/1962	0	0	1962			Moriarty	-27.4	120.65	WA	Kathleen Valley
WAM	5414		batleyi n.sp.		male	00/00/1962	0	0	1962			Moriarty	-27.4	120.65	WA	Kathleen Valley
WAM	5450		crenata n.sp.		male	17/09/1968	17	9	1968			Van Ingen, F.C.	-16.1252	123.738	WA	Koolan Island
WAM	5451		crenata n.sp.		male	17/09/1968	17	9	1968			Van Ingen, F.C.	-16.1252	123.738	WA	Koolan Island
WAM	4106		dawsoni		male	16/08/1981	16	8	1981			Harold, G.	-22.5838	115.037	WA	Koordarrie	32	km S	Fabaceae	Acacia
WAM	5403		flava		male							Douglas, A.M.	-33.1877	118.083	WA	Kukerin
WAM	5404		flava		female							Douglas, A.M.	-33.1877	118.083	WA	Kukerin
WAM	5405		flava		male							Douglas, A.M.	-33.1877	118.083	WA	Kukerin
WAM	5406		flava		male	00/12/1951	0	12	1951			Douglas, A.M.	-33.1877	118.083	WA	Kukerin
WAM	5427		flava		male							Douglas, A.M.	-33.1011	118.459	WA	Lake Grace
WAM	23022		flava		female							Douglas, A.M.	-33.1011	118.459	WA	Lake Grace
WAM	21910		dawsoni		female	03/09/1980	3	9	1980			Howard, C.A. & Houston, T.F.	-25.1333	116.9	WA	Landor	3	km N
WAM	23013		albigenella		male	00/04/1929	0	4	1929			Glauert, L.	-25.1316	116.903	WA	Landor
WAM	5463		bombiformis		female	12/03/1966	12	3	1966			Houston, T.F.	-28.333	152.883	Qld	Levers Plateau
WAM	5464		bombiformis		male	13/03/1966	13	3	1966			Houston, T.F.	-28.333	152.883	Qld	Levers Plateau
WAM	5465		bombiformis		male	13/03/1966	13	3	1966			Houston, T.F.	-28.333	152.883	Qld	Levers Plateau
WAM	20895		albigenella		male	17/03/1979	17	3	1979			Houston, T.F. et al	-29.3	122.425	WA	Linden, Mount	2.5	km N	Scrophulariaceae	Eremophila	glabra
WAM	5360		scoparia n.sp.		female	10/08/1983	10	8	1983			Houston, T.F. & McMillan, R.P.	-26.1247	121.28	WA	Lorna Glen	30	km ENE	Scrophulariaceae	Eremophila	leucophylla
WAM	5361		scoparia n.sp.		female	10/08/1983	10	8	1983			Houston, T.F. & McMillan, R.P.	-26.1247	121.28	WA	Lorna Glen	30	km ENE	Scrophulariaceae	Eremophila	leucophylla
WAM	23024		scoparia n.sp.		male	00/06/1952	0	6	1952			Snell, A.	-23.6375	115.243	WA	Lyndon
WAM	5430		calva		male	30/08/1980	30	8	1980			Howard, C.A. & Houston, T.F.	-24.6875	115.189	WA	Lyons River
WAM	5431		calva		female	30/08/1980	30	8	1980			Howard, C.A. & Houston, T.F.	-24.6875	115.189	WA	Lyons River
WAM	5432		calva		female	30/08/1980	30	8	1980			Howard, C.A. & Houston, T.F.	-24.6875	115.189	WA	Lyons River
WAM	5442		albiceps		male	27/01/1974	27	1	1974			Houston, T.F.	-32.85	137.883	SA	Mambray Creek National Park			Loranthaceae	Amyema
WAM	5374		scoparia n.sp.		male	05/05/1980	5	5	1980			Houston, T.F. et al	-22.6294	118.118	WA	Marandoo
WAM	5468		rhodoscymna		male	26/03/1966	26	3	1966			Houston, T.F.	-25.5166	152.683	QLD	Maryborough			Xanthorrhoeaceae	Xanthorrhoea
WAM	4096		dawsoni		female	29/08/1987	29	8	1987			Wells, B.A. & A.G.	-26.9647	115.974	WA	Meeberrie
WAM	4097		dawsoni		female	29/08/1987	29	8	1987			Wells, B.A. & A.G.	-26.9647	115.974	WA	Meeberrie
WAM	4117		dawsoni		female	27/08/1988	27	8	1988			McMillan, R.P. & Houston, T.F.	-26.9647	115.974	WA	Meeberrie
WAM	4118		dawsoni		female	27/08/1988	27	8	1988			McMillan, R.P. & Houston, T.F.	-26.9647	115.974	WA	Meeberrie
WAM	4119		dawsoni		female	27/08/1988	27	8	1988			McMillan, R.P. & Houston, T.F.	-26.9647	115.974	WA	Meeberrie			Scrophulariaceae	Eremophila
WAM	4120		dawsoni		male	27/08/1988	27	8	1988			McMillan, R.P. & Houston, T.F.	-26.9647	115.974	WA	Meeberrie
WAM	4121		dawsoni		male	27/08/1988	27	8	1988			McMillan, R.P. & Houston, T.F.	-26.9647	115.974	WA	Meeberrie
WAM	4122		dawsoni		male	27/08/1988	27	8	1988			McMillan, R.P. & Houston, T.F.	-26.9647	115.974	WA	Meeberrie
WAM	4123		dawsoni		male	27/08/1988	27	8	1988			McMillan, R.P. & Houston, T.F.	-26.9647	115.974	WA	Meeberrie
WAM	4124		dawsoni		male	27/08/1988	27	8	1988			McMillan, R.P. & Houston, T.F.	-26.9647	115.974	WA	Meeberrie
WAM	4125		dawsoni		male	27/08/1988	27	8	1988			McMillan, R.P. & Houston, T.F.	-26.9647	115.974	WA	Meeberrie
WAM	4126		dawsoni		male	27/08/1988	27	8	1988			McMillan, R.P. & Houston, T.F.	-26.9647	115.974	WA	Meeberrie
WAM	4127		dawsoni		male	27/08/1988	27	8	1988			McMillan, R.P. & Houston, T.F.	-26.9647	115.974	WA	Meeberrie
WAM	4128		dawsoni		male	27/08/1988	27	8	1988			McMillan, R.P. & Houston, T.F.	-26.9647	115.974	WA	Meeberrie
WAM	4129		dawsoni		male	27/08/1988	27	8	1988			McMillan, R.P. & Houston, T.F.	-26.9647	115.974	WA	Meeberrie
WAM	4130		dawsoni		male	27/08/1988	27	8	1988			McMillan, R.P. & Houston, T.F.	-26.9647	115.974	WA	Meeberrie
WAM	4131		dawsoni		male	27/08/1988	27	8	1988			McMillan, R.P. & Houston, T.F.	-26.9647	115.974	WA	Meeberrie
WAM	4132		dawsoni		male	27/08/1988	27	8	1988			McMillan, R.P. & Houston, T.F.	-26.9647	115.974	WA	Meeberrie
WAM	4133		dawsoni		male	27/08/1988	27	8	1988			McMillan, R.P. & Houston, T.F.	-26.9647	115.974	WA	Meeberrie
WAM	4134		dawsoni		male	27/08/1988	27	8	1988			McMillan, R.P. & Houston, T.F.	-26.9647	115.974	WA	Meeberrie
WAM	4135		dawsoni		male	27/08/1988	27	8	1988			McMillan, R.P. & Houston, T.F.	-26.9647	115.974	WA	Meeberrie
WAM	4136		dawsoni		male	27/08/1988	27	8	1988			McMillan, R.P. & Houston, T.F.	-26.9647	115.974	WA	Meeberrie
WAM	4137		dawsoni		male	27/08/1988	27	8	1988			McMillan, R.P. & Houston, T.F.	-26.9647	115.974	WA	Meeberrie
WAM	4138		dawsoni		male	27/08/1988	27	8	1988			McMillan, R.P. & Houston, T.F.	-26.9647	115.974	WA	Meeberrie
WAM	4139		dawsoni		male	27/08/1988	27	8	1988			McMillan, R.P. & Houston, T.F.	-26.9647	115.974	WA	Meeberrie
WAM	4140		dawsoni		male	27/08/1988	27	8	1988			McMillan, R.P. & Houston, T.F.	-26.9647	115.974	WA	Meeberrie
WAM	4141		dawsoni		male	27/08/1988	27	8	1988			McMillan, R.P. & Houston, T.F.	-26.9647	115.974	WA	Meeberrie
WAM	4142		dawsoni		male	27/08/1988	27	8	1988			McMillan, R.P. & Houston, T.F.	-26.9647	115.974	WA	Meeberrie
WAM	4143		dawsoni		male	27/08/1988	27	8	1988			McMillan, R.P. & Houston, T.F.	-26.9647	115.974	WA	Meeberrie
WAM	4144		dawsoni		male	27/08/1988	27	8	1988			McMillan, R.P. & Houston, T.F.	-26.9647	115.974	WA	Meeberrie
WAM	4145		dawsoni		male	27/08/1988	27	8	1988			McMillan, R.P. & Houston, T.F.	-26.9647	115.974	WA	Meeberrie
WAM	4146		dawsoni		male	27/08/1988	27	8	1988			McMillan, R.P. & Houston, T.F.	-26.9647	115.974	WA	Meeberrie
WAM	4147		dawsoni		male	27/08/1988	27	8	1988			McMillan, R.P. & Houston, T.F.	-26.9647	115.974	WA	Meeberrie
WAM	4148		dawsoni		male	27/08/1988	27	8	1988			McMillan, R.P. & Houston, T.F.	-26.9647	115.974	WA	Meeberrie
WAM	4149		dawsoni		male	27/08/1988	27	8	1988			McMillan, R.P. & Houston, T.F.	-26.9647	115.974	WA	Meeberrie
WAM	4150		dawsoni		male	27/08/1988	27	8	1988			McMillan, R.P. & Houston, T.F.	-26.9647	115.974	WA	Meeberrie
WAM	4151		dawsoni		male	27/08/1988	27	8	1988			McMillan, R.P. & Houston, T.F.	-26.9647	115.974	WA	Meeberrie
WAM	4152		dawsoni		male	27/08/1988	27	8	1988			McMillan, R.P. & Houston, T.F.	-26.9647	115.974	WA	Meeberrie
WAM	4153		dawsoni		male	27/08/1988	27	8	1988			McMillan, R.P. & Houston, T.F.	-26.9647	115.974	WA	Meeberrie
WAM	4154		dawsoni		male	27/08/1988	27	8	1988			McMillan, R.P. & Houston, T.F.	-26.9647	115.974	WA	Meeberrie
WAM	4155		dawsoni		male	27/08/1988	27	8	1988			McMillan, R.P. & Houston, T.F.	-26.9647	115.974	WA	Meeberrie
WAM	4156		dawsoni		male	27/08/1988	27	8	1988			McMillan, R.P. & Houston, T.F.	-26.9647	115.974	WA	Meeberrie
WAM	4157		dawsoni		male	27/08/1988	27	8	1988			McMillan, R.P. & Houston, T.F.	-26.9647	115.974	WA	Meeberrie
WAM	4158		dawsoni		male	27/08/1988	27	8	1988			McMillan, R.P. & Houston, T.F.	-26.9647	115.974	WA	Meeberrie
WAM	4159		dawsoni		male	27/08/1988	27	8	1988			McMillan, R.P. & Houston, T.F.	-26.9647	115.974	WA	Meeberrie
WAM	4160		dawsoni		male	27/08/1988	27	8	1988			McMillan, R.P. & Houston, T.F.	-26.9647	115.974	WA	Meeberrie
WAM	4161		dawsoni		male	27/08/1988	27	8	1988			McMillan, R.P. & Houston, T.F.	-26.9647	115.974	WA	Meeberrie
WAM	4162		dawsoni		male	27/08/1988	27	8	1988			McMillan, R.P. & Houston, T.F.	-26.9647	115.974	WA	Meeberrie
WAM	4163		dawsoni		male	27/08/1988	27	8	1988			McMillan, R.P. & Houston, T.F.	-26.9647	115.974	WA	Meeberrie
WAM	4164		dawsoni		male	27/08/1988	27	8	1988			McMillan, R.P. & Houston, T.F.	-26.9647	115.974	WA	Meeberrie
WAM	4165		dawsoni		male	27/08/1988	27	8	1988			McMillan, R.P. & Houston, T.F.	-26.9647	115.974	WA	Meeberrie
WAM	4166		dawsoni		male	27/08/1988	27	8	1988			McMillan, R.P. & Houston, T.F.	-26.9647	115.974	WA	Meeberrie
WAM	4167		dawsoni		male	27/08/1988	27	8	1988			McMillan, R.P. & Houston, T.F.	-26.9647	115.974	WA	Meeberrie			Scrophulariaceae	Eremophila
WAM	4168		dawsoni		male	27/08/1988	27	8	1988			McMillan, R.P. & Houston, T.F.	-26.9647	115.974	WA	Meeberrie			Scrophulariaceae	Eremophila
WAM	4169		dawsoni		male	27/08/1988	27	8	1988			McMillan, R.P. & Houston, T.F.	-26.9647	115.974	WA	Meeberrie			Scrophulariaceae	Eremophila
WAM	4170		dawsoni		male	27/08/1988	27	8	1988			McMillan, R.P. & Houston, T.F.	-26.9647	115.974	WA	Meeberrie			Scrophulariaceae	Eremophila
WAM	4171		dawsoni		male	27/08/1988	27	8	1988			McMillan, R.P. & Houston, T.F.	-26.9647	115.974	WA	Meeberrie			Scrophulariaceae	Eremophila
WAM	4172		dawsoni		male	27/08/1988	27	8	1988			McMillan, R.P. & Houston, T.F.	-26.9647	115.974	WA	Meeberrie			Scrophulariaceae	Eremophila
WAM	4173		dawsoni		male	27/08/1988	27	8	1988			McMillan, R.P. & Houston, T.F.	-26.9647	115.974	WA	Meeberrie			Scrophulariaceae	Eremophila
WAM	4174		dawsoni		male	27/08/1988	27	8	1988			McMillan, R.P. & Houston, T.F.	-26.9647	115.974	WA	Meeberrie			Scrophulariaceae	Eremophila
WAM	4175		dawsoni		male	27/08/1988	27	8	1988			McMillan, R.P. & Houston, T.F.	-26.9647	115.974	WA	Meeberrie			Scrophulariaceae	Eremophila
WAM	4176		dawsoni		male	27/08/1988	27	8	1988			McMillan, R.P. & Houston, T.F.	-26.9647	115.974	WA	Meeberrie			Scrophulariaceae	Eremophila
WAM	4177		dawsoni		male	27/08/1988	27	8	1988			McMillan, R.P. & Houston, T.F.	-26.9647	115.974	WA	Meeberrie			Scrophulariaceae	Eremophila
WAM	4178		dawsoni		male	27/08/1988	27	8	1988			McMillan, R.P. & Houston, T.F.	-26.9647	115.974	WA	Meeberrie			Scrophulariaceae	Eremophila
WAM	4179		dawsoni		male	27/08/1988	27	8	1988			McMillan, R.P. & Houston, T.F.	-26.9647	115.974	WA	Meeberrie			Scrophulariaceae	Eremophila
WAM	4180		dawsoni		male	27/08/1988	27	8	1988			McMillan, R.P. & Houston, T.F.	-26.9647	115.974	WA	Meeberrie			Scrophulariaceae	Eremophila
WAM	4181		dawsoni		male	27/08/1988	27	8	1988			McMillan, R.P. & Houston, T.F.	-26.9647	115.974	WA	Meeberrie			Scrophulariaceae	Eremophila
WAM	4182		dawsoni		male	27/08/1988	27	8	1988			McMillan, R.P. & Houston, T.F.	-26.9647	115.974	WA	Meeberrie			Scrophulariaceae	Eremophila
WAM	4183		dawsoni		male	27/08/1988	27	8	1988			McMillan, R.P. & Houston, T.F.	-26.9647	115.974	WA	Meeberrie			Scrophulariaceae	Eremophila
WAM	4184		dawsoni		male	27/08/1988	27	8	1988			McMillan, R.P. & Houston, T.F.	-26.9647	115.974	WA	Meeberrie			Scrophulariaceae	Eremophila
WAM	4185		dawsoni		male	27/08/1988	27	8	1988			McMillan, R.P. & Houston, T.F.	-26.9647	115.974	WA	Meeberrie			Scrophulariaceae	Eremophila
WAM	4186		dawsoni		male	27/08/1988	27	8	1988			McMillan, R.P. & Houston, T.F.	-26.9647	115.974	WA	Meeberrie			Scrophulariaceae	Eremophila
WAM	4187		dawsoni		male	27/08/1988	27	8	1988			McMillan, R.P. & Houston, T.F.	-26.9647	115.974	WA	Meeberrie			Scrophulariaceae	Eremophila
WAM	4188		dawsoni		male	27/08/1988	27	8	1988			McMillan, R.P. & Houston, T.F.	-26.9647	115.974	WA	Meeberrie			Scrophulariaceae	Eremophila
WAM	4189		dawsoni		male	27/08/1988	27	8	1988			McMillan, R.P. & Houston, T.F.	-26.9647	115.974	WA	Meeberrie			Scrophulariaceae	Eremophila
WAM	4190		dawsoni		male	27/08/1988	27	8	1988			McMillan, R.P. & Houston, T.F.	-26.9647	115.974	WA	Meeberrie			Scrophulariaceae	Eremophila
WAM	4191		dawsoni		male	27/08/1988	27	8	1988			McMillan, R.P. & Houston, T.F.	-26.9647	115.974	WA	Meeberrie			Scrophulariaceae	Eremophila
WAM	4192		dawsoni		male	27/08/1988	27	8	1988			McMillan, R.P. & Houston, T.F.	-26.9647	115.974	WA	Meeberrie			Scrophulariaceae	Eremophila
WAM	4193		dawsoni		male	27/08/1988	27	8	1988			McMillan, R.P. & Houston, T.F.	-26.9647	115.974	WA	Meeberrie			Scrophulariaceae	Eremophila
WAM	4194		dawsoni		male	27/08/1988	27	8	1988			McMillan, R.P. & Houston, T.F.	-26.9647	115.974	WA	Meeberrie			Scrophulariaceae	Eremophila
WAM	4195		dawsoni		male	27/08/1988	27	8	1988			McMillan, R.P. & Houston, T.F.	-26.9647	115.974	WA	Meeberrie			Scrophulariaceae	Eremophila
WAM	4196		dawsoni		male	27/08/1988	27	8	1988			McMillan, R.P. & Houston, T.F.	-26.9647	115.974	WA	Meeberrie			Scrophulariaceae	Eremophila
WAM	4197		dawsoni		male	27/08/1988	27	8	1988			McMillan, R.P. & Houston, T.F.	-26.9647	115.974	WA	Meeberrie			Scrophulariaceae	Eremophila
WAM	4198		dawsoni		male	27/08/1988	27	8	1988			McMillan, R.P. & Houston, T.F.	-26.9647	115.974	WA	Meeberrie			Scrophulariaceae	Eremophila
WAM	4199		dawsoni		male	27/08/1988	27	8	1988			McMillan, R.P. & Houston, T.F.	-26.9647	115.974	WA	Meeberrie			Scrophulariaceae	Eremophila
WAM	5372		scoparia n.sp.		male	27/08/1988	27	8	1988			McMillan, R.P. & Houston, T.F.	-26.9647	115.974	WA	Meeberrie			Scrophulariaceae	Eremophila
WAM	5433		calva		male	27/08/1988	27	8	1988			McMillan, R.P. & Houston, T.F.	-26.9647	115.974	WA	Meeberrie			Scrophulariaceae	Eremophila
WAM	5434		calva		male	27/08/1988	27	8	1988			McMillan, R.P. & Houston, T.F.	-26.9647	115.974	WA	Meeberrie			Scrophulariaceae	Eremophila
WAM	5435		calva		male	27/08/1988	27	8	1988			McMillan, R.P. & Houston, T.F.	-26.9647	115.974	WA	Meeberrie			Scrophulariaceae	Eremophila
WAM	5436		calva		male	27/08/1988	27	8	1988			McMillan, R.P. & Houston, T.F.	-26.9647	115.974	WA	Meeberrie			Scrophulariaceae	Eremophila
WAM	4080		dawsoni		female	08/08/1968	8	8	1968			Meredith, B.E.	-25.6647	114.625	WA	Meedo
WAM	4081		dawsoni		female	08/08/1968	8	8	1968			Meredith, B.E.	-25.6647	114.625	WA	Meedo
WAM	4082		dawsoni		male	08/08/1968	8	8	1968			Meredith, B.E.	-25.6647	114.625	WA	Meedo
WAM	4083		dawsoni		male	08/08/1968	8	8	1968			Meredith, B.E.	-25.6647	114.625	WA	Meedo
WAM	4084		dawsoni		male	08/08/1968	8	8	1968			Meredith, B.E.	-25.6647	114.625	WA	Meedo
WAM	4085		dawsoni		male	08/08/1968	8	8	1968			Meredith, B.E.	-25.6647	114.625	WA	Meedo
WAM	4086		dawsoni		male	08/08/1968	8	8	1968			Meredith, B.E.	-25.6647	114.625	WA	Meedo
WAM	4087		dawsoni		female	23/08/1980	23	8	1980			Howard, C.A. & Houston, T.F.	-25.6991	114.718	WA	Meedo	10	km WSW
WAM	4088		dawsoni		male	23/08/1980	23	8	1980			Howard, C.A. & Houston, T.F.	-25.6991	114.718	WA	Meedo	10	km WSW	Scrophulariaceae	Eremophila	leucophylla
WAM	4089		dawsoni		male	19/08/1981	19	8	1981			Houston, T.F.	-25.6991	114.718	WA	Meedo	10	km WSW
WAM	4090		dawsoni		male	19/08/1981	19	8	1981			Houston, T.F.	-25.6991	114.718	WA	Meedo	10	km WSW
WAM	4112		dawsoni		female	23/08/1980	23	8	1980			Howard, C.A. & Houston, T.F.	-25.6991	114.718	WA	Meedo	10	km WSW
WAM	4113		dawsoni		female	23/08/1980	23	8	1980			Howard, C.A. & Houston, T.F.	-25.6991	114.718	WA	Meedo	10	km WSW
WAM	5365		scoparia n.sp.		female	23/08/1980	23	8	1980			Howard, C.A. & Houston, T.F.	-25.6991	114.718	WA	Meedo	10	km WSW	Fabaceae	Senna	luersenii
WAM	5353		scoparia n.sp.		male	27/07/1983	27	7	1983			Houston, T.F. & McMillan, R.P.	-26.3752	119.08	WA	Meekatharra	63	km WNW	Scrophulariaceae	Eremophila	leucophylla
WAM	5354		scoparia n.sp.		male	27/07/1983	27	7	1983			Houston, T.F. & McMillan, R.P.	-26.3752	119.08	WA	Meekatharra	63	km WNW	Scrophulariaceae	Eremophila	leucophylla
WAM	5355		scoparia n.sp.		male	27/07/1983	27	7	1983			Houston, T.F. & McMillan, R.P.	-26.3752	119.08	WA	Meekatharra	63	km WNW	Scrophulariaceae	Eremophila	leucophylla
WAM	4015		dawsoni		female	28/08/1981	28	8	1981			Houston, T.F.	-28.9588	117.201	WA	Meleya Well			Scrophulariaceae	Eremophila	longifolia
WAM	4016		dawsoni		female	28/08/1981	28	8	1981			Houston, T.F.	-28.9588	117.201	WA	Meleya Well			Scrophulariaceae	Eremophila	longifolia
WAM	4017		dawsoni		female	28/08/1981	28	8	1981			Houston, T.F.	-28.9588	117.201	WA	Meleya Well			Scrophulariaceae	Eremophila	longifolia
WAM	4018		dawsoni		male	28/08/1981	28	8	1981			Houston, T.F.	-28.9588	117.201	WA	Meleya Well			Scrophulariaceae	Eremophila	longifolia
WAM	4019		dawsoni		male	28/08/1981	28	8	1981			Houston, T.F.	-28.9588	117.201	WA	Meleya Well
WAM	4020		dawsoni		male	28/08/1981	28	8	1981			Houston, T.F.	-28.9588	117.201	WA	Meleya Well			Scrophulariaceae	Eremophila	leucophylla
WAM	5347		scoparia n.sp.		female	28/08/1981	28	8	1981			Houston, T.F.	-28.9588	117.201	WA	Meleya Well			Fabaceae	Senna	chatelainiana
WAM	5348		scoparia n.sp.		male	28/08/1981	28	8	1981			Houston, T.F.	-28.9588	117.201	WA	Meleya Well			Scrophulariaceae	Eremophila	leucophylla
WAM	5349		scoparia n.sp.		male	28/08/1981	28	8	1981			Houston, T.F.	-28.9588	117.201	WA	Meleya Well			Scrophulariaceae	Eremophila	leucophylla
WAM	20913		calva		female	18/08/1978	18	8	1978			Barker, W.R.	-20.5663	129.716	NT	Mongrel Downs
WAM	20914		calva		female	18/08/1978	18	8	1978			Barker, W.R.	-20.5663	129.716	NT	Mongrel Downs
WAM	20915		calva		female	18/08/1978	18	8	1978			Barker, W.R.	-20.5663	129.716	NT	Mongrel Downs
WAM	4105		dawsoni		female	07/09/1972	7	9	1972			Baker, F.H. Uther	-24.4122	115.394	WA	Mount Sandiman
WAM	4104		dawsoni		male	12/08/1985	12	8	1985			Baynes, A.	-24.2102	118.246	WA	Mount Vernon	2.5	km NNW
WAM	32042		calva		female	27/01/2000	27	1	2000			Patterson, S.R.	-29.6	117.4	WA	Mt Gibson Stn			Myrtaceae	Eucalyptus
WAM	5422		preissi		female	06/03/1963	6	3	1963			Dell, J.	-31.9575	116.146	WA	Mundaring Weir	1	mi E
WAM	5421		flava		female	12/01/1970	12	1	1970			Houston, T.F.	-33.7088	120.863	WA	Munglinup			Myrtaceae	Eucalyptus
WAM	5375		scoparia n.sp.		male	29/08/1981	29	8	1981			Houston, T.F.	-28.6516	117.536	WA	Nalbarra	7	mi E	Scrophulariaceae	Eremophila	affin georgei
WAM	5377		scoparia n.sp.		female	17/09/1982	17	9	1982			Houston, T.F. & Hanich, B.P.	-27.7658	126.071	WA	Neale Junction	65	km NNW	Sterculiaceae	Keraudrenia
WAM	5362		scoparia n.sp.		female	28/08/1971	28	8	1971			Houston, T.F.	-24.5611	119.729	WA	Newman	83	mi S	Fabaceae	Senna
WAM	5458		aurantia n.sp.		female	28/08/1971	28	8	1971			Houston, T.F.	-23.2161	119.885	WA	Newman	14	mi NW	Scrophulariaceae	Eremophila	maculata?
WAM	21093		calva		female	13/09/1995	13	9	1995			Patterson, S.R.	-23.3594	119.729	WA	Newman			Cyperaceae
WAM	21094		calva		male	13/09/1995	13	9	1995			Patterson, S.R.	-23.3594	119.729	WA	Newman			Cyperaceae
WAM	28026		calva		female	00/10/1998	0	10	1998			Smith, L.A.	-23.6296	119.729	WA	Newman
WAM	5469		rhodoscymna		male	03/11/1967	3	11	1967			Houston, T.F.	-26.4	153.1	QLD	Noosa National Park
WAM	5363		scoparia n.sp.		female	18/09/1970	18	9	1970			Houston, T.F.	-30.3666	139.383	SA	North Flinders Ranges			Scrophulariaceae	Eremophila	maculata
WAM	4023		dawsoni		male	26/08/1963	26	8	1963			Douglas, A.M.	-21.7858	114.163	WA	North West Cape
WAM	4024		dawsoni		male	26/08/1963	26	8	1963			Douglas, A.M.	-21.7858	114.163	WA	North West Cape
WAM	4025		dawsoni		male	26/08/1963	26	8	1963			Douglas, A.M.	-21.7858	114.163	WA	North West Cape
WAM	4026		dawsoni		male	26/08/1963	26	8	1963			Douglas, A.M.	-21.7858	114.163	WA	North West Cape
WAM	4027		dawsoni		male	26/08/1963	26	8	1963			Douglas, A.M.	-21.7858	114.163	WA	North West Cape
WAM	4028		dawsoni		male	28/08/1963	28	8	1963			Douglas, A.M.	-21.7858	114.163	WA	North West Cape
WAM	4029		dawsoni		male	28/08/1963	28	8	1963			Douglas, A.M.	-21.7858	114.163	WA	North West Cape
WAM	4030		dawsoni		male	28/08/1963	28	8	1963			Douglas, A.M.	-21.7858	114.163	WA	North West Cape
WAM	4031		dawsoni		female	26/08/1963	26	8	1963			Douglas, A.M.	-21.7858	114.163	WA	North West Cape
WAM	4032		dawsoni		female	26/08/1963	26	8	1963			Douglas, A.M.	-21.7858	114.163	WA	North West Cape
WAM	4033		dawsoni		female	26/08/1963	26	8	1963			Douglas, A.M.	-21.7858	114.163	WA	North West Cape
WAM	4034		dawsoni		female	26/08/1963	26	8	1963			Douglas, A.M.	-21.7858	114.163	WA	North West Cape
WAM	4035		dawsoni		female	26/08/1963	26	8	1963			Douglas, A.M.	-21.7858	114.163	WA	North West Cape
WAM	4036		dawsoni		female	26/08/1963	26	8	1963			Douglas, A.M.	-21.7858	114.163	WA	North West Cape
WAM	4037		dawsoni		female	26/08/1963	26	8	1963			Douglas, A.M.	-21.7858	114.163	WA	North West Cape
WAM	4038		dawsoni		female	26/08/1963	26	8	1963			Douglas, A.M.	-21.7858	114.163	WA	North West Cape
WAM	4039		dawsoni		female	26/08/1963	26	8	1963			Douglas, A.M.	-21.7858	114.163	WA	North West Cape
WAM	4040		dawsoni		female	26/08/1963	26	8	1963			Douglas, A.M.	-21.7858	114.163	WA	North West Cape
WAM	4041		dawsoni		female	26/08/1963	26	8	1963			Douglas, A.M.	-21.7858	114.163	WA	North West Cape
WAM	4042		dawsoni		female	26/08/1963	26	8	1963			Douglas, A.M.	-21.7858	114.163	WA	North West Cape
WAM	4043		dawsoni		female	26/08/1963	26	8	1963			Douglas, A.M.	-21.7858	114.163	WA	North West Cape
WAM	4044		dawsoni		female	26/08/1963	26	8	1963			Douglas, A.M.	-21.7858	114.163	WA	North West Cape
WAM	4045		dawsoni		female	26/08/1963	26	8	1963			Douglas, A.M.	-21.7858	114.163	WA	North West Cape
WAM	4046		dawsoni		female	26/08/1963	26	8	1963			Douglas, A.M.	-21.7858	114.163	WA	North West Cape
WAM	4047		dawsoni		female	26/08/1963	26	8	1963			Douglas, A.M.	-21.7858	114.163	WA	North West Cape
WAM	4048		dawsoni		female	26/08/1963	26	8	1963			Douglas, A.M.	-21.7858	114.163	WA	North West Cape
WAM	4049		dawsoni		female	28/08/1963	28	8	1963			Douglas, A.M.	-21.7858	114.163	WA	North West Cape
WAM	4050		dawsoni		female	28/08/1963	28	8	1963			Douglas, A.M.	-21.7858	114.163	WA	North West Cape
WAM	4051		dawsoni		female	28/08/1963	28	8	1963			Douglas, A.M.	-21.7858	114.163	WA	North West Cape
WAM	4052		dawsoni		female	28/08/1963	28	8	1963			Douglas, A.M.	-21.7858	114.163	WA	North West Cape
WAM	4053		dawsoni		female	28/08/1963	28	8	1963			Douglas, A.M.	-21.7858	114.163	WA	North West Cape
WAM	4054		dawsoni		female	28/08/1963	28	8	1963			Douglas, A.M.	-21.7858	114.163	WA	North West Cape
WAM	4055		dawsoni		female	28/08/1963	28	8	1963			Douglas, A.M.	-21.7858	114.163	WA	North West Cape
WAM	4056		dawsoni		female	21/08/1946	21	8	1946			Jenkins, C.F.H.	-21.7858	114.163	WA	North West Cape
WAM	4057		dawsoni		female	21/08/1946	21	8	1946			Jenkins, C.F.H.	-21.7858	114.163	WA	North West Cape
WAM	4114		dawsoni		male	26/08/1963	26	8	1963			Douglas, A.M.	-21.7858	114.163	WA	North West Cape
WAM	5368		scoparia n.sp.		female	31/07/1983	31	7	1983			Houston, T.F. & McMillan, R.P.	-25.4238	123.483	WA	Nossiter, Mount	30	km E	Goodeniaceae	Goodenia	maideniana
WAM	4107		dawsoni		female	27/07/1987	27	7	1987			McMillan, R.P.	-21.6391	115.112	WA	Onslow			Boraginaceae	Trichodesma
WAM	5455		aurantia n.sp.		female	23/08/1971	23	8	1971			Houston, T.F.	-22.6527	115.112	WA	Onslow	70	mi S	Scrophulariaceae	Eremophila
WAM	5456		aurantia n.sp.		female	23/08/1971	23	8	1971			Houston, T.F.	-22.4355	115.112	WA	Onslow	55	mi S	Boraginaceae	Trichodesma
WAM	23031		calva		female	00/06/1952	0	6	1952			Douglas, A.M.	-21.6391	115.112	WA	Onslow
WAM	26816		incognita n.sp.		male	23/08/1971	23	8	1971			Houston, T.F.	-22.4357	115.112	WA	Onslow	55	mi S	Boraginaceae	Trichodesma
WAM	5452		crenata n.sp.		female	18/05/1980	18	5	1980			Barron, G.	-17.7872	125.141	WA	Oscar Range
WAM	5453		crenata n.sp.		female	18/05/1980	18	5	1980			Barron, G.	-17.7872	125.141	WA	Oscar Range
WAM	29082		aurantia n.sp.		female	14/08/2001	14	8	2001			Houston, T.F.	-21.3444	117.246	WA	Python Pool			Plantaginaceae	Stemodia	grossa
WAM	5425		flava		female							Brown, A.K.	-32.9813	121.643	WA	Salmon Gums
WAM	23016		scoparia n.sp.		female							Brown, A.K.	-32.9813	121.643	WA	Salmon Gums
WAM	5356		scoparia n.sp.		male	23/07/1987	23	7	1987			McMillan, R.P.	-25.4755	113.486	WA	Shark Bay			Convolvulaceae
WAM	5357		scoparia n.sp.		male	23/07/1987	23	7	1987			McMillan, R.P.	-25.4755	113.486	WA	Shark Bay			Convolvulaceae
WAM	32040		albigenella		male	30/12/1963	30	12	1963			Patterson, R.	-31.8833	141.233	NSW	Silverton
WAM	32041		not found		female	30/12/1963	30	12	1963			Patterson, R.	-31.8833	141.233	NSW	Silverton
WAM	5443		crenata n.sp.		female	17/07/1978	17	7	1978			Tyler, M.J.	-14.668	125.703	WA	Surveyors Pool	2	km ENE	Fabaceae	Acacia
WAM	20896		albigenella		male	23/09/1978	23	9	1978			Douglas, A.M. & M.J.	-22.9438	121.188	WA	Talawana
WAM	5373		scoparia n.sp.		male	02/08/1958	2	8	1958			McMillan, R.P.	-30.6038	115.64	WA	Tambrey			Scrophulariaceae	Eremophila
WAM	5471		batleyi n.sp.	allotype	female	20/05/1973	20	5	1973			Houston, T.F. & C.A.	-19.8108	134.233	NT	Tennant Creek	29	km S	Myrtaceae	Eucalyptus
WAM	5472		batleyi n.sp.	paratype	female	20/05/1973	20	5	1973			Houston, T.F. & C.A.	-19.8108	134.233	NT	Tennant Creek	29	km S	Myrtaceae	Eucalyptus
WAM	5473		batleyi n.sp.	paratype	male	20/05/1973	20	5	1973			Houston, T.F. & C.A.	-19.8108	134.233	NT	Tennant Creek	29	km S	Myrtaceae	Eucalyptus
WAM	5474		albigenella		female	26/04/1973	26	4	1973			Houston, T.F. & C.A.	-19.8466	134.233	NT	Tennant Creek	33	km S	Myrtaceae	Eucalyptus
WAM	5440		albiceps		female	01/02/1971	1	2	1971			Houston, T.F.	-32.9552	139.149	SA	Terowie	19	mi NW	Loranthaceae	Amyema	preissii
WAM	5441		albiceps		male	01/02/1971	1	2	1971			Houston, T.F.	-32.9552	139.149	SA	Terowie	19	mi NW	Loranthaceae	Amyema	preissii
WAM	5420		flava		female	24/02/1984	24	2	1984			Houston, T.F.	-32.7438	124.978	WA	Toolinna Rockhole	1.7	km NE
WAM	20907		calva		male							Barker, W.R.			Qld	unknown			Scrophulariaceae	Eremophila	stenophylla
WAM	20908		calva		male							Barker, W.R.			Qld	unknown			Scrophulariaceae	Eremophila	stenophylla
WAM	20909		calva		male							Barker, W.R.			Qld	unknown			Scrophulariaceae	Eremophila	polyclada bignoniiflora
WAM	20910		calva		male							Barker, W.R.			Qld	unknown			Scrophulariaceae	Eremophila	polyclada
WAM	20911		calva		male							Barker, W.R.			Qld	unknown			Scrophulariaceae	Eremophila	polyclada
WAM	20912		calva		male							Barker, W.R.			Qld	unknown			Scrophulariaceae	Eremophila	polyclada
WAM	5466		bombiformis		female	02/04/1966	2	4	1966			Houston, T.F.	-27.483	152.85	Qld	Upper Brookfield			Verbenaceae	Lantana
WAM	21904		albiclypeata n.sp.	allotype	female	21/11/1998	21	11	1998			Houston, T.F.	-26.5166	114.006	WA	Useless loop road, 8-9 km from Derham Road			Myrtaceae	Calothamnus	formosus formosus
WAM	21905		albiclypeata n.sp.	holotype	male	21/11/1998	21	11	1998			Houston, T.F.	-26.5166	114.006	WA	Useless loop road, 8-9 km from Derham Road			Myrtaceae	Calothamnus	formosus formosus
WAM	21906		albiclypeata n.sp.	paratype	male	21/11/1998	21	11	1998			Houston, T.F.	-26.5166	114.006	WA	Useless loop road, 8-9 km from Derham Road			Myrtaceae	Calothamnus	formosus formosus
WAM	5426		preissi		female							Douglas, A.M.	-31.8922	115.991	WA	West Midland
WAM	22605		houstoni		female	10/04/1980	10	4	1980			Anderson, G. & Symon, D.	-17.4088	124.958	WA	Windjana Gorge			Boraginaceae	Trichodesma
WAM	5358		scoparia n.sp.		male	18/08/1968	18	8	1968			Houston, T.F. & J.C.	-25.2322	142.854	Qld	Windorah	18	mi NW	Scrophulariaceae	Eremophila	longifolia
WAM	5359		scoparia n.sp.		male	18/08/1968	18	8	1968			Houston, T.F. & J.C.	-25.2322	142.854	Qld	Windorah	18	mi NW	Scrophulariaceae	Eremophila	longifolia
WAM	5370		scoparia n.sp.		male	18/08/1968	18	8	1968			Houston, T.F. & J.C.	-25.2322	142.854	Qld	Windorah	18	mi NW	Scrophulariaceae	Eremophila	longifolia
WAM	5350		scoparia n.sp.		female	01/08/1983	1	8	1983			Houston, T.F. & McMillan, R.P.	-23.5727	125.192	WA	Windy Corner			Fabaceae	Petalostylis
WAM	5351		scoparia n.sp.		female	01/08/1983	1	8	1983			Houston, T.F. & McMillan, R.P.	-23.5727	125.192	WA	Windy Corner			Fabaceae	Petalostylis
WAM	5352		scoparia n.sp.		female	01/08/1983	1	8	1983			Houston, T.F. & McMillan, R.P.	-23.5727	125.192	WA	Windy Corner			Fabaceae	Petalostylis
WAM	5342		scoparia n.sp.		female	29/07/1983	29	7	1983			Houston, T.F. & McMillan, R.P.	-26.0586	121.939	WA	Wongawol	7	km N	Scrophulariaceae	Eremophila	longifolia
WAM	5343		scoparia n.sp.		female	29/07/1983	29	7	1983			Houston, T.F. & McMillan, R.P.	-26.0586	121.939	WA	Wongawol	7	km N	Scrophulariaceae	Eremophila	longifolia
WAM	5344		scoparia n.sp.		male	29/07/1983	29	7	1983			Houston, T.F. & McMillan, R.P.	-26.0586	121.939	WA	Wongawol	7	km N	Scrophulariaceae	Eremophila	longifolia
WAM	5345		scoparia n.sp.		female	29/07/1983	29	7	1983			Houston, T.F. & McMillan, R.P.	-26.0586	121.939	WA	Wongawol	7	km N	Boraginaceae	Trichodesma	zeylanicum
WAM	5346		scoparia n.sp.		female	29/07/1983	29	7	1983			Houston, T.F. & McMillan, R.P.	-26.0586	121.939	WA	Wongawol	7	km N	Boraginaceae	Trichodesma	zeylanicum
WAM	4111		dawsoni		female							Sharpe, J.	-27.0869	116.158	WA	Wooleen
WAM	20898		scoparia n.sp.		male	00/07/1987	0	7	1987			Burton, P.C.	-27.0869	116.158	WA	Wooleen			Bignoniaceae	Tecoma
WAM	4100		dawsoni		female							Ding, R.	-28.3422	116.681	WA	Yalgoo
WAM	5444		crenata n.sp.		male	16/07/1988	16	7	1988			Houston, T.F.	-17.3388	124.821	WA	Yammera Gap			Boraginaceae	Trichodesma	zeylanicum
WAM	5445		crenata n.sp.		male	07/04/1988	7	4	1988			Houston, T.F.	-17.3388	124.821	WA	Yammera Gap			Boraginaceae	Trichodesma	zeylanicum
WAM	5446		crenata n.sp.		male	07/04/1988	7	4	1988			Houston, T.F.	-17.3388	124.821	WA	Yammera Gap			Boraginaceae	Trichodesma	zeylanicum
WAM	5447		crenata n.sp.		female	07/04/1988	7	4	1988			Houston, T.F.	-17.3388	124.821	WA	Yammera Gap			Boraginaceae	Trichodesma	zeylanicum
WAM	5437		calva		female	27/08/1971	27	8	1971			Houston, T.F.	-22.3738	118.468	WA	Yampire Gorge			Boraginaceae	Trichodesma
WAM	5457		aurantia n.sp.	allotype	female	26/08/1971	26	8	1971			Houston, T.F.	-22.3738	118.468	WA	Yampire Gorge
WAM	4109		dawsoni		female	1971-08-01	1	8	1971			Bridge, P. & Thomas, M.	-25.0666	116.412	WA	Yinnietharra Station area
WINC			scoparia n.sp.		male	1968-08-23	23	8	1968			F.D. Morgan	-30.1045	139.828	SA	10m NE of North Mulga
WINC			scoparia n.sp.		male	1968-08-23	23	8	1968			F.D. Morgan	-30.1045	139.828	SA	10m NE of North Mulga
WINC			scoparia n.sp.		female	1968-08-23	23	8	1968			F.D. Morgan	-30.1045	139.828	SA	10m NE of North Mulga
WINC			scoparia n.sp.		female	1968-08-23	23	8	1968			F.D. Morgan	-30.1045	139.828	SA	10m NE of North Mulga
WINC			bombiformis		female	1932-04-12	12	4	1932				-27.4667	153.017	QLD	Brisbane
WINC			bombiformis		female	1934-04-14	14	4	1934				-27.4667	153.017	QLD	Brisbane
WINC			bombiformis		female	1936-04-24	24	4	1936			J. Muir	-27.4667	153.017	QLD	Brisbane
WINC			bombiformis		female	1946-03-03	3	3	1946			R.Kaye	-27.4667	153.017	QLD	Brisbane
WINC			bombiformis		female							W. Herron	-30.3336	152.701	NSW	Dorrigo
WINC			bombiformis		female	1981-02-25	25	2	1981				-33.783	151.666	NSW	Lindfield
WINC			scoparia n.sp.		male	1968-08-16	16	8	1968			F.D. Morgan	-29.5894	139.059	SA	Murnpeowie HS
WINC			griseocincta n.sp.		female	1938-04-01	1	4	1938			D.C.S.	-29.5894	139.059	SA	Murnpeowie HS
WINC			griseocincta n.sp.		female	1938-04-01	1	4	1938			D.C.S.	-29.5894	139.059	SA	Murnpeowie HS
WINC			griseocincta n.sp.		female	1938-04-01	1	4	1938			D.C.S.	-29.5894	139.059	SA	Murnpeowie HS
WINC			griseocincta n.sp.		male	1938-04-01	1	4	1938			D.C.S.	-29.5894	139.059	SA	Murnpeowie HS
WINC			scoparia n.sp.		male							H.N. Andrews	-27.5481	135.449	SA	Oodnadatta
WINC	65880		scoparia n.sp.		male	2008-07-07	7	7	2008			M. Stedman	-30.5553	136.887	SA	RoxbyDowns			Scrophulariaceae	Eremophila
WINC			bombiformis		female	1945-10-20	20	10	1945				-27.4667	153.017	QLD	St. Lucia
WINC			bombiformis		female	1975-03-01	1	3	1975			A. D. Austin	-33.8819	151.217	NSW	Sydney
WINC			bombiformis		female	1939-11-10	10	11	1939			A. Henderson	-27.5478	151.964	QLD	Toowoomba
WINC			flava		female	1956-01-01	1	1	1956			P.R.B	-35.0334	137.599	SA	Yorketown Tea Tree
ZMB			flava	holotype flava (Friese)	female								-32.0562	115.773	WA	Freemantle
